# Supplementary material for: The moderating role of perceived health risks on the acceptance of genetically modified food
Source: Front Public Health. 2024 Jan 25;11:1275287. doi: 10.3389/fpubh.2023.1275287 (PMC10851272; doi:10.3389/fpubh.2023.1275287)
Supplement: Supplementary file 2 [file Table_2.XLSX]

## Sheet: data excell
CD	VSO	NUTS3	OCT	KRAJ	IDE_9	IDE_8	IDE_2	t_VEK_5	t_VZD	IDE_6B	PL_7	PL_10	PL_11	PL_27	PL_12A	PL_12B	PL_12C	PL_12D	PL_12E	PL_12F	PL_12G	PL_12H	PL_12I	PL_12J	PL_12K	PL_12L	PL_13A	PL_13B	PL_13C	PL_13D	PL_13E	PL_13F	PL_13G	PL_13H	PL_14	PL_41	PL_15A	PL_15B	PL_15C	PL_15D	PL_15E	PL_15F	PL_15G	PL_40A	PL_40B	PL_40C	PL_40D	PL_40E	PL_40F
1	8	11	2594	1	111	1	40	3	4	9	3	1	#NULL!	#NULL!	#NULL!	#NULL!	#NULL!	#NULL!	#NULL!	#NULL!	#NULL!	#NULL!	#NULL!	#NULL!	#NULL!	#NULL!	2	1	2	1	2	1	2	4	2	1	3	5	5	4	5	4	2	2	2	2	2	2	3
2	8	11	2594	1	111	1	61	5	0	0	3	3	1	4	4	1	1	4	1	3	2	3	3	1	4	2	1	2	1	3	4	4	1	1	1	2	4	2	5	4	1	2	1	2	1	2	3	3	3
3	8	11	2594	1	111	1	30	3	0	0	2	2	2	3	3	2	4	3	1	1	4	3	2	1	3	1	2	3	4	4	3	4	2	1	3	2	2	5	4	5	1	4	2	1	2	3	3	2	2
4	8	11	2594	1	111	1	39	3	0	0	2	4	1	4	3	1	3	3	1	1	1	4	2	1	3	2	3	3	3	3	3	2	2	2	1	5	4	2	4	5	4	2	2	2	1	1	2	2	2
5	8	11	6	1	111	2	57	4	4	9	2	2	3	2	5	1	1	1	1	1	5	1	1	1	1	1	4	4	4	9	4	4	4	4	1	3	5	3	4	4	1	2	3	1	1	1	1	2	2
6	8	11	6	1	111	1	17	1	1	2	2	9	9	9	3	3	3	3	9	3	3	3	3	3	9	3	2	2	2	2	2	9	3	9	3	5	1	2	1	8	2	4	2	2	2	2	3	3	3
7	8	11	6	1	111	1	64	5	4	9	2	2	3	3	3	1	1	1	1	2	3	3	1	1	3	1	2	3	3	2	3	4	3	4	3	1	2	5	4	5	2	4	2	2	1	2	2	2	3
8	8	11	6	1	111	2	42	3	2	3	2	2	2	3	3	3	3	3	2	4	3	4	4	4	3	2	2	2	2	1	2	9	3	2	1	3	2	4	2	8	3	3	3	1	2	2	2	2	3
9	8	11	6	1	111	1	74	5	3	5	2	2	9	3	3	3	3	3	3	3	3	3	3	3	3	3	2	2	2	2	2	3	2	1	3	5	2	2	1	8	4	3	2	2	2	2	2	2	3
10	8	11	6	1	111	2	55	4	2	3	2	2	2	3	3	3	3	4	2	4	3	3	2	2	3	3	2	2	2	1	2	9	2	2	1	2	4	4	3	4	4	4	3	1	2	2	3	3	3
11	8	11	6	1	111	2	32	3	3	5	2	3	9	3	4	3	4	4	3	4	4	4	4	4	3	4	3	3	3	1	3	3	3	4	2	3	2	3	2	2	3	3	3	1	1	1	2	2	3
12	3	42	5019	6	425	1	66	5	2	4	2	1	#NULL!	#NULL!	#NULL!	#NULL!	#NULL!	#NULL!	#NULL!	#NULL!	#NULL!	#NULL!	#NULL!	#NULL!	#NULL!	#NULL!	1	2	2	1	2	3	3	1	3	3	9	9	9	4	4	3	2	1	2	2	3	3	2
13	3	42	5019	6	425	2	59	4	1	2	3	1	#NULL!	#NULL!	#NULL!	#NULL!	#NULL!	#NULL!	#NULL!	#NULL!	#NULL!	#NULL!	#NULL!	#NULL!	#NULL!	#NULL!	1	2	3	2	2	2	2	2	2	2	5	5	5	4	5	3	3	1	2	2	3	3	2
14	3	42	5019	6	425	2	68	5	3	6	2	1	#NULL!	#NULL!	#NULL!	#NULL!	#NULL!	#NULL!	#NULL!	#NULL!	#NULL!	#NULL!	#NULL!	#NULL!	#NULL!	#NULL!	1	1	1	2	2	2	2	1	1	2	4	4	4	5	5	2	2	2	1	1	3	3	2
15	3	42	5019	6	425	1	34	3	3	5	3	3	2	2	4	3	2	3	1	2	2	2	1	1	2	2	2	2	2	2	2	2	2	2	3	4	4	1	1	1	1	2	2	1	3	3	3	3	3
16	8	11	1302	1	111	2	44	3	4	7	2	2	3	2	2	1	2	2	1	1	1	1	1	1	2	1	2	3	3	2	3	3	3	3	1	2	2	3	4	2	5	3	2	1	2	1	3	3	2
17	8	11	1302	1	111	2	16	1	1	2	1	3	2	2	3	2	3	3	1	2	2	2	1	2	3	2	2	4	3	2	4	4	3	4	4	#NULL!	#NULL!	#NULL!	#NULL!	#NULL!	#NULL!	#NULL!	#NULL!	#NULL!	#NULL!	#NULL!	#NULL!	#NULL!	#NULL!
18	8	11	1302	1	111	1	73	5	2	3	1	2	3	2	2	1	1	1	1	1	2	1	1	1	2	1	2	3	3	2	4	4	3	2	3	5	4	2	3	4	5	4	2	1	2	2	3	3	3
19	8	11	1302	1	111	1	46	4	3	5	2	3	2	3	3	2	3	3	1	2	2	2	1	2	3	1	3	2	3	3	3	4	2	4	3	4	5	2	3	4	5	2	2	1	2	3	3	3	3
20	6	42	1938	6	426	1	45	4	3	6	2	1	#NULL!	#NULL!	#NULL!	#NULL!	#NULL!	#NULL!	#NULL!	#NULL!	#NULL!	#NULL!	#NULL!	#NULL!	#NULL!	#NULL!	1	1	1	1	2	2	1	3	2	2	3	3	1	5	5	4	2	1	2	2	3	2	3
21	6	42	1938	6	426	2	18	1	2	4	1	2	2	2	2	2	3	1	1	2	2	2	1	1	3	2	1	2	2	1	3	4	4	4	4	#NULL!	#NULL!	#NULL!	#NULL!	#NULL!	#NULL!	#NULL!	#NULL!	#NULL!	#NULL!	#NULL!	#NULL!	#NULL!	#NULL!
22	6	42	1938	6	426	1	75	5	4	9	2	1	#NULL!	#NULL!	#NULL!	#NULL!	#NULL!	#NULL!	#NULL!	#NULL!	#NULL!	#NULL!	#NULL!	#NULL!	#NULL!	#NULL!	1	3	2	1	2	1	1	1	2	2	5	4	4	4	5	3	1	1	3	2	3	3	2
23	6	42	1938	6	426	2	38	3	3	5	2	2	3	2	3	1	3	1	1	1	2	2	1	1	4	2	1	1	3	1	3	3	4	2	1	3	1	4	1	1	4	4	3	1	2	2	2	3	3
24	8	11	6	1	111	1	28	2	3	5	2	2	3	2	5	3	2	2	1	2	2	1	2	1	1	1	4	4	4	9	4	4	4	9	3	2	2	4	5	1	1	2	5	1	2	1	2	2	2
25	3	42	2589	6	424	2	62	5	2	4	2	2	2	3	4	3	4	3	3	4	4	3	2	3	4	4	2	2	3	2	2	2	1	1	1	1	4	4	3	4	3	4	4	1	1	1	1	1	3
26	3	42	2589	6	424	1	25	2	3	6	2	2	2	3	3	4	4	3	3	3	4	3	3	2	2	3	3	2	3	4	3	3	2	2	2	2	2	3	2	3	3	4	3	2	2	1	2	3	2
27	3	42	2589	6	424	2	38	3	2	4	2	3	2	3	4	3	3	2	4	3	3	4	3	3	3	2	3	2	3	4	3	3	2	2	1	1	4	3	3	4	4	3	3	2	1	1	2	2	3
28	3	42	2589	6	424	2	47	4	4	9	3	2	2	3	3	3	4	3	4	4	3	3	2	2	3	3	2	2	2	1	2	2	3	2	1	1	4	4	4	4	3	3	4	1	1	2	2	2	3
29	3	42	2589	6	424	1	17	1	1	2	3	2	2	4	4	4	4	4	2	4	2	4	4	2	5	4	2	2	2	3	2	2	3	3	3	3	2	2	4	2	2	4	3	1	1	2	2	2	3
30	3	42	2150	6	423	2	74	5	3	5	3	1	#NULL!	#NULL!	#NULL!	#NULL!	#NULL!	#NULL!	#NULL!	#NULL!	#NULL!	#NULL!	#NULL!	#NULL!	#NULL!	#NULL!	2	2	2	1	2	2	2	2	2	3	5	5	3	4	4	2	1	1	2	1	2	3	2
31	3	42	2150	6	423	1	79	5	2	3	3	2	9	1	2	1	2	1	1	1	2	1	1	1	2	1	3	3	2	2	2	3	4	2	2	2	1	3	3	1	2	4	1	2	1	2	3	3	2
32	3	42	2150	6	423	2	55	4	1	2	3	2	2	1	4	1	1	2	1	1	2	2	1	1	3	1	1	3	2	2	1	3	2	1	1	1	1	2	5	1	1	1	1	2	1	2	3	3	2
33	3	42	2150	6	423	1	34	3	4	8	3	1	#NULL!	#NULL!	#NULL!	#NULL!	#NULL!	#NULL!	#NULL!	#NULL!	#NULL!	#NULL!	#NULL!	#NULL!	#NULL!	#NULL!	1	1	1	1	1	1	1	3	1	3	2	2	3	3	2	3	2	2	1	1	2	3	2
34	3	42	2150	6	423	2	20	2	2	3	3	2	3	3	2	2	3	3	3	2	1	2	2	1	2	1	2	1	1	2	1	1	1	9	3	3	3	5	4	3	5	3	2	2	2	2	2	2	2
35	2	51	1814	7	514	2	49	4	3	5	1	2	2	1	3	3	3	2	1	3	2	2	3	3	4	2	3	4	4	3	4	4	2	4	2	3	3	3	2	1	3	3	2	1	2	1	2	2	2
36	2	51	1814	7	514	2	50	4	2	3	2	2	2	2	3	3	2	3	2	2	2	2	3	3	3	2	2	3	3	2	3	3	2	2	2	2	2	3	2	2	4	4	1	2	1	2	2	2	2
37	2	51	1814	7	514	1	42	3	4	7	1	2	1	2	3	3	3	4	1	3	2	3	2	3	4	3	3	3	3	2	4	4	3	2	2	3	3	3	2	4	3	4	2	2	1	1	2	2	2
38	2	51	1814	7	514	1	73	5	3	5	1	2	2	2	1	2	2	2	3	2	2	3	3	2	3	2	3	2	4	3	4	9	2	3	3	2	3	4	2	3	4	4	2	1	2	1	2	2	2
39	2	51	1814	7	514	1	72	5	2	3	2	2	2	2	3	2	2	3	2	2	2	2	3	1	4	2	3	3	3	3	4	4	2	4	2	2	4	2	2	4	2	4	2	1	1	1	2	2	2
40	2	51	1814	7	514	2	77	5	1	2	2	2	2	2	2	1	2	2	1	2	2	2	2	1	3	1	1	3	4	3	4	4	3	4	1	3	3	2	2	2	3	4	2	1	2	1	2	2	2
41	2	51	1814	7	514	2	41	3	4	9	2	3	1	2	3	3	3	3	2	3	2	3	3	3	4	3	3	4	4	3	3	4	3	4	2	2	2	3	3	2	3	3	3	0	0	0	0	0	0
42	2	51	1814	7	514	1	22	2	2	3	1	2	3	2	3	3	3	2	1	2	2	3	3	3	3	3	3	2	3	3	4	3	3	9	3	3	3	2	2	2	4	3	2	2	2	2	2	2	2
43	7	81	652	14	816	1	59	4	2	3	3	1	#NULL!	#NULL!	#NULL!	#NULL!	#NULL!	#NULL!	#NULL!	#NULL!	#NULL!	#NULL!	#NULL!	#NULL!	#NULL!	#NULL!	1	2	3	1	4	4	3	3	3	3	3	1	1	2	3	4	1	2	1	3	3	3	3
44	7	81	652	14	816	1	27	2	4	9	3	3	2	2	4	2	1	4	1	1	4	4	1	3	2	2	3	2	4	2	2	9	4	4	1	3	4	2	3	4	1	3	2	1	2	3	3	3	3
45	7	81	652	14	816	1	33	3	3	5	2	3	3	2	4	4	2	3	2	2	3	4	2	3	4	3	3	3	9	3	3	4	4	4	4	#NULL!	#NULL!	#NULL!	#NULL!	#NULL!	#NULL!	#NULL!	#NULL!	#NULL!	#NULL!	#NULL!	#NULL!	#NULL!	#NULL!
46	7	81	652	14	816	2	74	5	0	0	2	1	#NULL!	#NULL!	#NULL!	#NULL!	#NULL!	#NULL!	#NULL!	#NULL!	#NULL!	#NULL!	#NULL!	#NULL!	#NULL!	#NULL!	2	2	3	9	4	4	4	4	1	3	2	2	5	4	1	4	2	1	3	2	3	3	2
47	7	81	652	14	816	2	16	1	1	2	3	2	3	1	3	1	1	3	1	2	1	4	2	1	2	2	1	3	4	4	4	4	3	4	4	#NULL!	#NULL!	#NULL!	#NULL!	#NULL!	#NULL!	#NULL!	#NULL!	#NULL!	#NULL!	#NULL!	#NULL!	#NULL!	#NULL!
48	7	81	652	14	816	2	52	4	2	3	3	2	2	2	4	2	1	4	2	1	3	2	2	4	4	3	1	2	4	3	2	9	9	4	2	2	4	4	3	2	4	5	1	1	1	2	3	3	3
49	7	81	652	14	816	1	41	3	3	5	3	2	3	2	5	3	4	5	1	3	4	2	2	2	2	3	1	3	3	2	2	3	3	4	2	2	5	5	3	2	2	4	1	1	1	3	3	3	3
50	5	72	2558	13	721	1	52	4	2	3	3	2	9	2	3	2	3	1	1	1	2	2	1	2	2	1	1	2	2	1	2	1	1	9	2	2	1	4	4	3	4	4	1	1	3	2	2	2	2
51	5	72	2558	13	721	1	15	1	1	2	2	3	2	1	1	3	9	2	1	3	9	9	2	3	3	1	2	2	2	9	2	1	3	2	3	5	2	3	9	5	4	2	1	1	2	2	2	2	2
52	5	72	2558	13	721	1	66	5	2	3	1	2	3	1	1	2	9	2	1	1	2	2	1	1	2	1	1	9	1	2	9	2	2	2	1	2	2	3	3	3	1	3	1	1	3	2	3	3	2
53	5	72	2558	13	721	2	37	3	3	5	3	2	3	1	3	2	2	3	1	3	3	2	1	2	3	1	1	2	2	2	2	1	1	1	2	2	2	4	3	2	3	3	1	1	3	2	2	2	2
54	5	72	2558	13	721	2	30	3	3	5	3	2	3	1	3	2	2	1	2	2	2	2	2	1	2	1	1	2	2	1	2	1	2	2	1	3	1	5	5	8	3	3	2	1	2	2	1	2	2
55	5	72	2558	13	721	2	60	5	3	5	3	3	2	2	2	3	2	1	1	1	2	2	1	1	2	1	1	3	2	1	3	2	1	1	2	2	0	4	5	3	4	4	2	1	2	2	3	3	2
56	5	72	2558	13	721	2	60	5	4	9	2	3	3	1	3	3	3	2	2	2	2	3	2	2	3	2	1	3	2	2	2	2	1	2	2	2	3	4	4	3	4	3	3	1	2	2	1	3	3
57	7	52	386	8	521	1	70	5	3	5	3	2	2	2	2	1	3	2	1	2	2	2	1	9	2	1	3	3	2	9	9	4	1	3	3	2	3	4	4	2	5	3	1	1	2	1	3	2	2
58	7	52	386	8	521	2	30	3	2	3	2	2	2	4	3	2	3	3	9	2	2	3	2	2	3	2	1	3	3	2	4	4	2	3	2	2	3	3	4	4	4	4	2	2	2	2	3	3	2
59	7	52	386	8	521	2	57	4	2	4	3	1	#NULL!	#NULL!	#NULL!	#NULL!	#NULL!	#NULL!	#NULL!	#NULL!	#NULL!	#NULL!	#NULL!	#NULL!	#NULL!	#NULL!	1	4	9	1	4	4	1	4	1	1	5	5	4	4	5	4	1	1	1	2	3	3	3
60	7	52	386	8	521	1	61	5	4	9	2	2	3	5	2	2	3	3	2	3	3	3	3	3	3	2	2	3	3	3	3	3	2	9	1	2	3	3	3	2	3	3	2	1	2	2	3	3	2
61	4	32	2146	4	327	1	35	3	1	2	1	9	9	4	3	3	3	3	2	3	3	3	3	3	3	3	3	3	3	2	3	4	3	9	4	#NULL!	#NULL!	#NULL!	#NULL!	#NULL!	#NULL!	#NULL!	#NULL!	#NULL!	#NULL!	#NULL!	#NULL!	#NULL!	#NULL!
62	4	32	2146	4	327	1	50	4	2	3	2	3	2	4	3	3	2	3	2	3	2	3	3	3	3	2	3	2	3	3	3	3	3	3	4	#NULL!	#NULL!	#NULL!	#NULL!	#NULL!	#NULL!	#NULL!	#NULL!	#NULL!	#NULL!	#NULL!	#NULL!	#NULL!	#NULL!
63	4	32	2146	4	327	1	74	5	3	5	3	2	3	4	3	2	2	2	1	2	2	2	2	1	4	2	2	2	3	2	2	9	2	4	3	3	5	4	9	5	4	4	2	1	1	2	3	3	3
64	4	32	2146	4	327	2	75	5	4	9	2	2	3	1	2	3	2	2	3	3	3	3	2	3	4	3	4	4	4	3	4	4	3	3	1	2	3	3	4	3	4	4	3	3	1	2	3	3	3
65	4	32	2146	4	327	2	65	5	3	6	3	2	3	1	2	2	2	1	1	1	2	2	1	1	2	1	1	1	4	4	3	3	3	4	2	3	5	5	2	4	4	3	2	1	2	2	3	3	3
66	4	32	2146	4	327	2	59	4	2	3	2	3	2	2	3	3	3	3	2	3	3	3	2	3	3	3	2	3	4	4	4	4	4	4	1	2	3	3	1	3	4	4	3	1	2	3	3	3	3
67	5	81	1792	14	813	2	67	5	4	8	3	2	3	2	2	2	2	2	1	2	2	3	3	2	3	2	2	1	3	2	2	2	2	3	1	2	5	4	3	4	5	3	3	1	2	2	3	2	3
68	5	81	1792	14	813	1	67	5	1	2	9	4	1	0	4	4	4	5	1	4	2	3	4	4	5	5	3	4	4	3	4	9	3	4	2	3	3	2	2	3	2	2	5	1	3	1	3	3	3
69	5	81	1792	14	813	1	57	4	2	3	2	3	2	4	3	3	3	4	9	4	5	4	4	4	5	3	3	3	3	3	3	4	4	3	1	2	2	2	2	1	2	3	4	2	1	3	3	3	3
70	5	81	1792	14	813	1	64	5	2	3	3	2	3	2	3	2	2	3	1	2	2	2	3	2	3	3	1	1	2	2	2	2	2	2	1	2	4	3	3	4	3	3	2	2	1	3	3	3	3
71	5	81	1792	14	813	1	44	3	3	5	3	2	3	2	3	2	3	2	1	2	2	2	1	1	2	2	1	1	3	2	3	2	2	3	2	2	5	4	4	3	5	3	3	1	2	2	3	2	3
72	5	81	1792	14	813	2	61	5	3	5	2	9	2	4	3	3	3	4	9	2	2	3	4	3	3	4	2	2	3	1	2	3	3	3	1	2	3	3	3	2	3	4	4	1	2	3	3	2	3
73	8	11	2563	1	111	1	70	5	2	3	2	3	2	3	3	2	4	3	2	2	2	4	4	2	3	3	1	3	2	2	3	3	3	3	3	1	5	3	3	3	3	5	3	1	2	2	3	3	2
74	8	11	2563	1	111	1	52	4	4	9	3	2	3	1	4	2	4	2	1	1	2	4	2	1	3	2	1	1	1	2	2	2	1	2	3	2	4	4	4	3	4	3	3	1	1	1	2	1	2
75	8	11	2563	1	111	2	50	4	4	7	3	2	3	4	3	1	3	1	1	1	2	3	1	1	2	1	2	2	1	2	2	2	1	3	2	2	5	5	4	4	4	4	3	1	1	1	2	2	2
76	8	11	2563	1	111	2	38	3	3	5	2	2	3	3	4	2	4	2	2	2	2	4	2	1	3	2	1	2	2	2	2	3	1	3	2	2	3	4	4	4	4	4	3	1	2	2	2	2	2
77	8	11	2563	1	111	1	22	2	3	6	2	3	2	4	4	3	4	4	1	2	2	4	3	2	3	3	2	2	2	2	2	2	2	3	3	2	3	3	2	2	3	3	2	1	1	1	1	1	2
78	8	11	2563	1	220	1	35	3	1	2	2	2	2	2	3	1	3	2	1	2	2	2	1	1	2	1	1	4	3	2	4	4	4	3	1	2	3	3	2	2	2	4	2	1	2	2	3	3	2
79	8	11	2563	1	111	2	41	3	4	8	2	2	2	3	3	2	3	3	1	3	3	3	3	3	4	3	1	2	1	2	2	2	2	3	2	2	4	5	4	4	4	4	3	1	1	1	2	2	2
80	8	11	2563	1	111	2	66	5	3	5	2	2	2	1	4	1	3	1	1	1	3	4	1	1	2	1	1	3	1	1	3	4	3	4	1	2	5	5	4	3	3	5	3	1	2	2	3	3	2
81	7	31	2177	3	311	2	57	4	3	6	2	1	#NULL!	#NULL!	#NULL!	#NULL!	#NULL!	#NULL!	#NULL!	#NULL!	#NULL!	#NULL!	#NULL!	#NULL!	#NULL!	#NULL!	3	2	9	4	4	4	2	4	2	2	3	4	5	4	4	2	3	1	2	2	2	2	3
82	7	31	2177	3	311	1	66	5	3	5	3	2	3	1	2	1	1	1	1	1	3	1	1	1	1	1	2	3	4	4	4	2	2	4	3	4	5	5	5	5	1	4	1	1	3	3	3	3	3
83	7	31	2177	3	311	1	72	5	2	4	2	9	2	9	2	1	9	1	1	1	9	9	9	9	9	1	4	4	4	4	4	4	4	4	4	#NULL!	#NULL!	#NULL!	#NULL!	#NULL!	#NULL!	#NULL!	#NULL!	#NULL!	#NULL!	#NULL!	#NULL!	#NULL!	#NULL!
84	7	31	2177	3	311	2	42	3	2	4	9	2	3	1	3	1	3	2	1	2	2	2	1	1	2	1	1	3	9	2	4	4	4	4	2	2	4	3	2	2	3	3	3	1	2	2	2	2	2
85	7	31	2177	3	311	2	76	5	3	6	2	2	3	2	3	2	4	3	1	3	2	3	3	1	2	1	1	4	4	4	4	4	4	4	1	2	5	2	3	5	4	4	3	1	1	2	3	3	3
86	7	31	2177	3	311	2	47	4	4	9	2	3	2	4	4	1	3	2	2	4	2	2	3	2	3	1	2	2	2	2	2	3	2	4	2	2	3	3	4	2	2	4	1	1	2	3	3	3	3
87	7	31	2177	3	311	1	41	3	4	8	9	9	2	1	3	9	3	1	1	3	3	3	3	9	9	1	4	4	4	4	4	4	4	4	3	4	1	1	1	8	1	1	1	2	3	2	3	3	3
88	1	31	1673	3	317	2	71	5	2	3	3	1	#NULL!	#NULL!	#NULL!	#NULL!	#NULL!	#NULL!	#NULL!	#NULL!	#NULL!	#NULL!	#NULL!	#NULL!	#NULL!	#NULL!	1	2	2	1	3	3	3	3	1	2	5	3	4	5	4	3	2	2	1	2	3	2	2
89	1	31	1673	3	317	1	74	5	2	3	2	2	2	1	2	2	2	1	1	1	3	1	1	1	1	1	1	3	2	2	3	4	3	3	3	5	1	1	1	8	3	3	1	2	1	2	3	3	2
90	1	31	1673	3	317	1	59	4	2	3	2	4	2	1	2	3	3	1	1	2	3	3	2	2	4	2	3	3	3	3	3	3	3	4	4	#NULL!	#NULL!	#NULL!	#NULL!	#NULL!	#NULL!	#NULL!	#NULL!	#NULL!	#NULL!	#NULL!	#NULL!	#NULL!	#NULL!
91	1	31	1673	3	314	2	56	4	3	6	2	1	#NULL!	#NULL!	#NULL!	#NULL!	#NULL!	#NULL!	#NULL!	#NULL!	#NULL!	#NULL!	#NULL!	#NULL!	#NULL!	#NULL!	1	1	1	1	1	1	1	1	1	2	4	4	3	4	3	4	1	2	1	2	3	3	3
92	1	31	1673	3	317	1	31	3	3	5	2	3	2	2	3	2	2	2	1	2	3	4	3	3	3	2	2	3	2	3	3	4	3	4	3	5	1	1	1	8	4	2	2	1	2	2	3	2	2
93	1	31	1673	3	317	2	31	3	4	9	3	1	#NULL!	#NULL!	#NULL!	#NULL!	#NULL!	#NULL!	#NULL!	#NULL!	#NULL!	#NULL!	#NULL!	#NULL!	#NULL!	#NULL!	2	1	2	3	2	2	1	4	2	2	2	3	3	8	5	2	1	2	2	1	1	1	1
94	1	31	1673	3	317	1	16	1	1	2	2	2	3	2	2	2	2	2	1	3	2	2	2	3	3	1	3	3	3	4	4	3	3	4	4	#NULL!	#NULL!	#NULL!	#NULL!	#NULL!	#NULL!	#NULL!	#NULL!	#NULL!	#NULL!	#NULL!	#NULL!	#NULL!	#NULL!
95	1	31	1673	3	317	2	21	2	3	6	2	3	3	2	2	1	2	2	1	1	2	2	2	2	3	2	2	3	3	4	4	4	3	4	3	4	1	1	1	8	4	2	2	2	2	2	2	2	2
96	3	21	1274	2	211	1	44	3	1	2	3	3	2	9	4	4	4	4	4	4	4	4	4	4	4	4	4	4	4	4	4	4	4	4	4	#NULL!	#NULL!	#NULL!	#NULL!	#NULL!	#NULL!	#NULL!	#NULL!	#NULL!	#NULL!	#NULL!	#NULL!	#NULL!	#NULL!
97	3	21	1274	2	211	2	40	3	2	3	3	2	3	3	3	3	3	3	3	3	3	3	3	3	3	3	2	2	2	2	2	2	2	3	1	3	4	4	4	4	2	4	3	2	2	2	3	3	2
98	3	21	1274	2	211	2	55	4	4	8	3	3	2	2	2	2	3	3	1	2	3	3	1	2	3	3	2	1	1	2	3	3	2	2	1	2	4	4	3	3	3	3	3	1	2	2	2	2	2
99	3	21	1274	2	211	1	66	5	2	3	3	3	2	3	4	4	4	3	3	3	2	2	2	3	3	3	3	3	3	3	3	3	3	3	2	3	3	3	1	2	1	4	4	2	1	1	3	3	2
100	3	21	1274	2	211	2	41	3	3	6	2	3	2	3	3	2	2	4	3	2	2	2	3	3	3	3	1	1	1	1	3	3	2	4	1	2	3	3	3	2	3	3	4	1	2	2	2	2	2
101	3	21	1274	2	211	1	29	2	3	5	2	3	2	2	3	2	3	2	3	2	3	3	3	2	2	2	2	2	2	2	2	2	2	2	2	3	1	1	1	1	5	3	1	1	2	2	2	2	2
102	3	21	1274	2	211	2	72	5	4	8	3	2	3	2	3	3	3	3	3	3	3	3	3	3	3	3	1	1	1	1	2	2	2	1	2	3	5	5	5	4	4	5	3	2	1	1	3	3	3
103	3	21	1274	2	211	2	60	5	3	5	2	2	3	2	3	3	2	2	2	2	3	3	3	2	2	2	1	2	2	2	2	1	2	2	2	2	4	4	4	3	3	4	4	2	1	1	3	2	2
104	3	21	1274	2	211	2	73	5	3	5	3	2	3	1	3	3	3	3	3	3	3	3	3	3	3	3	1	1	1	1	1	1	1	1	4	#NULL!	#NULL!	#NULL!	#NULL!	#NULL!	#NULL!	#NULL!	#NULL!	#NULL!	#NULL!	#NULL!	#NULL!	#NULL!	#NULL!
105	3	21	1274	2	211	1	66	5	1	2	2	2	3	4	2	2	3	3	3	3	2	2	3	3	3	3	3	3	3	3	3	3	3	3	3	5	2	1	1	3	1	2	1	3	2	2	3	3	3
106	3	21	1274	2	211	1	54	4	2	3	3	3	1	3	3	2	2	2	3	3	3	2	2	2	3	3	1	1	2	2	3	3	3	2	3	3	3	3	1	2	1	5	5	1	2	2	3	3	2
107	3	21	1274	2	211	1	24	2	2	3	3	2	3	1	3	3	3	3	3	3	3	3	3	3	3	3	3	3	3	3	3	3	3	3	1	2	3	3	3	2	3	3	3	2	2	2	2	2	2
108	5	72	2261	13	723	1	60	5	1	1	2	1	#NULL!	#NULL!	#NULL!	#NULL!	#NULL!	#NULL!	#NULL!	#NULL!	#NULL!	#NULL!	#NULL!	#NULL!	#NULL!	#NULL!	1	1	1	1	2	1	1	3	3	5	5	3	3	5	2	5	3	1	2	1	3	3	3
109	5	72	2261	13	723	2	54	4	3	5	2	2	2	3	2	2	1	3	1	3	2	2	2	2	2	2	1	1	1	1	1	3	2	4	2	2	5	5	5	3	3	3	3	2	2	1	3	2	2
110	5	72	2261	13	723	1	49	4	3	5	3	2	3	4	3	3	3	2	1	2	2	2	1	1	2	2	1	1	1	1	1	9	3	4	1	2	4	4	4	3	5	3	3	2	2	1	2	2	2
111	5	72	2261	13	723	2	44	3	2	4	3	2	3	4	4	4	2	3	1	3	1	2	1	1	3	3	1	1	1	1	1	2	2	4	3	2	3	3	5	3	3	3	2	2	2	2	2	2	2
112	5	72	2261	13	723	2	80	5	4	9	3	2	2	3	3	1	1	3	1	2	1	2	2	1	3	3	1	1	1	2	2	2	2	4	2	2	2	4	5	3	3	3	3	1	2	1	3	3	2
113	5	72	2261	13	723	1	29	2	2	4	1	2	3	2	2	2	1	2	3	2	1	2	2	1	3	2	1	1	1	2	2	9	2	4	3	3	5	5	3	3	2	4	3	2	2	1	3	3	3
114	8	11	2396	1	111	2	78	5	2	4	2	2	3	2	3	3	3	2	1	2	3	3	3	2	3	2	2	2	2	3	2	2	3	3	1	2	3	4	4	3	4	3	3	1	1	1	3	3	2
115	8	11	2396	1	111	2	34	3	3	5	2	2	3	2	3	3	3	3	1	2	3	3	3	2	2	3	2	2	2	3	2	2	3	4	2	2	3	4	4	3	4	3	3	1	2	1	3	3	2
116	8	11	2396	1	111	1	39	3	4	9	2	2	3	2	3	2	3	3	2	2	3	2	2	2	3	3	2	2	2	2	2	2	3	4	1	2	3	4	3	3	4	3	3	1	1	1	3	3	2
117	8	11	2396	1	111	1	38	3	4	9	2	2	2	2	3	3	3	3	2	2	2	2	3	2	2	2	3	2	2	2	2	2	3	4	3	5	1	2	2	8	2	2	3	2	2	2	3	3	3
118	8	11	2396	1	111	1	75	5	4	9	2	2	3	2	3	3	3	2	3	3	3	2	2	2	2	3	2	2	2	2	2	2	3	4	3	3	2	4	3	2	4	3	2	1	1	2	3	3	3
119	8	11	2396	1	111	2	57	4	3	5	2	2	3	2	3	3	3	2	1	3	3	3	3	2	4	2	2	2	2	3	2	2	3	4	1	2	2	3	3	3	4	3	3	1	1	1	3	3	2
120	8	11	2396	1	111	1	26	2	2	4	2	2	3	2	3	3	3	2	1	3	3	3	2	2	4	2	2	2	2	3	2	2	3	4	1	2	2	3	3	3	4	3	4	1	1	1	3	3	3
121	8	11	2396	1	111	2	56	4	3	5	2	2	3	2	3	3	3	2	1	3	3	3	3	2	4	2	2	2	2	3	2	2	3	4	1	2	4	4	4	4	5	3	3	1	1	1	3	3	2
122	6	21	2405	2	217	1	74	5	1	2	9	2	3	1	4	1	1	1	1	2	2	3	1	1	4	2	2	3	9	2	9	4	4	3	1	2	3	2	4	5	1	4	2	2	1	2	3	2	3
123	6	21	2405	2	217	2	49	4	2	4	2	9	2	2	5	1	1	3	1	2	2	2	1	1	4	1	3	9	9	4	4	4	4	4	1	2	1	1	3	8	2	4	2	2	2	2	3	3	2
124	6	21	2405	2	217	1	71	5	4	8	3	1	#NULL!	#NULL!	#NULL!	#NULL!	#NULL!	#NULL!	#NULL!	#NULL!	#NULL!	#NULL!	#NULL!	#NULL!	#NULL!	#NULL!	3	2	9	4	3	4	4	3	3	1	4	1	4	4	1	3	2	2	1	1	3	2	2
125	6	21	2405	2	217	2	33	3	2	4	3	1	#NULL!	#NULL!	#NULL!	#NULL!	#NULL!	#NULL!	#NULL!	#NULL!	#NULL!	#NULL!	#NULL!	#NULL!	#NULL!	#NULL!	3	2	9	3	2	4	4	4	1	1	3	2	4	2	2	1	2	2	1	2	2	2	2
126	6	21	2405	2	217	1	59	4	3	5	3	1	#NULL!	#NULL!	#NULL!	#NULL!	#NULL!	#NULL!	#NULL!	#NULL!	#NULL!	#NULL!	#NULL!	#NULL!	#NULL!	#NULL!	4	3	4	4	3	4	4	4	2	2	3	1	2	4	2	3	3	1	2	2	2	2	2
127	6	21	2405	2	217	2	43	3	4	8	3	2	2	5	3	1	1	2	9	1	2	1	1	1	3	1	4	4	9	3	9	3	3	3	2	2	3	3	4	5	2	4	2	1	2	2	3	2	2
128	6	42	2601	6	425	1	72	5	3	5	2	2	2	2	2	2	1	2	1	2	2	2	1	2	3	2	2	3	3	3	3	4	3	3	1	2	4	4	3	4	3	3	1	1	1	1	3	3	3
129	6	42	2601	6	425	2	17	1	1	2	2	2	2	2	2	1	2	1	1	2	2	2	2	2	2	1	4	3	1	3	4	2	3	3	3	2	2	3	4	3	4	3	1	1	2	2	3	3	3
130	6	42	2601	6	425	1	29	2	2	3	3	2	3	2	3	3	9	3	1	2	3	2	2	2	2	1	3	3	4	4	4	3	3	2	1	2	3	4	3	3	2	3	1	2	2	1	3	3	3
131	6	42	2601	6	425	1	50	4	2	3	3	3	2	2	3	3	2	3	9	2	2	3	3	2	2	2	3	4	3	4	3	3	9	3	3	4	3	2	2	3	2	3	2	1	2	2	3	3	3
132	6	42	2601	6	425	2	32	3	4	8	3	2	3	1	1	2	1	2	1	2	2	1	2	1	2	2	2	3	2	3	3	2	3	3	2	2	4	4	4	4	3	2	1	1	2	2	2	2	3
133	1	21	1970	2	222	1	83	5	2	3	3	2	3	4	2	2	2	2	2	3	2	2	2	2	3	3	1	2	2	2	2	2	2	3	2	3	3	3	3	3	3	5	2	2	2	2	2	2	2
134	1	21	1970	2	222	2	43	3	3	5	3	3	2	2	3	3	3	4	1	3	2	3	2	3	4	3	2	2	2	2	3	3	3	3	2	2	2	3	3	2	5	3	3	1	2	2	2	2	2
135	1	21	1970	2	222	1	82	5	2	3	3	2	1	4	2	1	2	2	1	2	2	2	2	2	3	2	1	2	2	2	2	3	2	3	3	3	3	4	4	4	4	4	2	2	2	2	3	3	2
136	1	21	1970	2	222	1	30	3	2	3	2	3	2	2	3	3	3	3	2	3	2	2	3	3	3	3	3	3	2	2	3	3	3	3	3	3	1	2	1	1	3	2	4	2	2	3	3	3	3
137	1	21	1970	2	222	2	55	4	3	5	3	4	2	2	3	3	3	3	2	3	2	3	3	3	4	3	3	3	2	2	3	3	3	4	2	2	2	3	3	2	4	2	4	1	2	2	2	2	2
138	1	21	1970	2	222	2	81	5	1	2	3	2	3	4	2	2	1	2	1	2	2	1	2	2	3	2	1	2	1	2	2	2	2	2	2	2	4	4	4	4	4	4	3	2	1	2	3	3	2
139	1	21	1970	2	222	2	18	1	1	2	2	4	3	3	3	3	3	4	2	3	3	3	3	3	4	3	3	3	2	2	3	3	3	4	3	3	1	2	1	2	3	2	4	2	2	2	2	3	2
140	1	21	1970	2	222	2	43	3	4	8	3	3	3	2	3	4	3	3	2	3	2	3	3	3	4	3	3	2	2	2	2	2	2	4	2	2	2	3	3	2	5	2	4	1	2	2	2	2	2
141	1	21	1970	2	222	1	73	5	3	5	3	3	2	4	2	3	2	2	2	3	3	2	3	3	3	3	2	2	2	2	3	3	3	3	1	2	3	3	3	3	4	4	3	1	2	2	2	2	2
142	1	21	1970	2	222	2	35	3	3	5	2	3	2	2	3	3	3	3	1	3	3	3	3	2	3	3	3	2	2	3	3	2	2	4	2	2	3	3	3	2	4	4	4	1	2	2	2	2	2
143	1	21	1970	2	222	1	58	4	3	5	2	4	2	2	3	3	3	2	2	3	2	3	3	3	3	3	3	3	3	3	3	3	3	3	2	3	1	2	2	2	2	3	3	1	2	2	2	3	2
144	3	21	1253	2	218	1	36	3	2	3	1	9	9	2	3	2	3	1	1	2	2	2	1	1	2	1	3	3	4	3	4	4	4	4	3	3	1	3	1	1	4	4	3	1	1	1	3	2	3
145	3	21	1253	2	218	1	85	5	2	4	2	2	3	5	2	2	1	1	1	1	2	1	1	1	2	1	1	2	2	2	1	3	2	4	3	1	1	5	2	5	4	3	1	3	1	1	3	3	3
146	3	21	1253	2	218	2	18	1	1	2	3	3	2	4	4	2	2	1	1	1	3	4	1	1	4	2	2	1	1	2	2	2	1	2	2	2	2	4	5	2	3	4	3	1	2	2	9	3	9
147	3	21	1253	2	218	1	55	4	3	6	2	2	3	3	3	2	2	1	1	2	2	2	1	1	2	1	4	3	4	2	4	4	3	4	2	3	5	5	5	4	3	3	2	1	2	1	2	2	3
148	3	21	1253	2	218	2	35	3	3	6	1	2	1	4	3	3	3	3	1	2	2	2	1	1	3	2	2	3	4	3	3	3	4	4	1	2	3	4	3	4	4	3	2	2	1	1	2	2	3
149	3	21	1253	2	218	1	30	3	2	3	1	1	#NULL!	#NULL!	#NULL!	#NULL!	#NULL!	#NULL!	#NULL!	#NULL!	#NULL!	#NULL!	#NULL!	#NULL!	#NULL!	#NULL!	1	1	1	1	1	1	1	4	4	#NULL!	#NULL!	#NULL!	#NULL!	#NULL!	#NULL!	#NULL!	#NULL!	#NULL!	#NULL!	#NULL!	#NULL!	#NULL!	#NULL!
150	3	21	1253	2	218	2	84	5	3	5	2	2	3	3	3	3	5	1	1	3	2	1	1	1	5	1	1	1	3	1	4	4	4	1	2	2	1	5	5	8	1	2	2	2	1	1	3	3	3
151	3	21	1253	2	218	2	69	5	2	3	3	2	3	4	3	2	2	2	1	2	2	2	2	1	2	1	1	1	2	1	1	4	2	4	1	3	5	1	1	4	2	4	3	1	2	2	3	3	2
152	3	21	1253	2	218	1	52	4	4	9	3	3	3	2	3	1	2	3	1	2	2	3	2	2	3	4	2	2	2	1	2	3	3	2	4	#NULL!	#NULL!	#NULL!	#NULL!	#NULL!	#NULL!	#NULL!	#NULL!	#NULL!	#NULL!	#NULL!	#NULL!	#NULL!	#NULL!
153	3	21	1253	2	218	2	47	4	4	9	3	3	2	4	4	3	5	2	1	3	2	3	3	3	5	2	2	2	3	4	2	2	1	4	2	2	4	4	2	5	3	4	3	1	2	1	3	3	2
154	3	21	1253	2	218	1	20	2	1	2	3	3	9	2	3	9	9	9	1	3	2	2	9	9	9	1	4	3	4	9	4	4	4	4	4	#NULL!	#NULL!	#NULL!	#NULL!	#NULL!	#NULL!	#NULL!	#NULL!	#NULL!	#NULL!	#NULL!	#NULL!	#NULL!	#NULL!
155	5	31	1731	3	313	2	74	5	2	3	2	2	3	2	1	2	2	1	1	2	2	1	1	1	2	1	1	9	1	1	9	4	2	1	2	3	5	5	3	4	5	3	1	1	2	2	3	2	3
156	5	31	1731	3	317	2	44	3	3	6	2	2	3	2	1	1	3	1	1	1	3	1	1	1	4	2	1	2	1	2	4	3	1	4	2	2	4	5	4	4	5	3	2	1	2	2	2	2	2
157	5	31	1731	3	313	2	58	4	4	8	3	2	3	1	1	2	3	2	1	3	2	2	2	1	2	2	1	2	1	1	3	4	2	2	1	3	5	5	3	5	5	3	2	2	2	2	3	2	3
158	5	31	1731	3	313	1	67	5	2	3	2	2	9	2	3	2	2	2	1	2	2	2	2	2	2	2	3	9	4	3	3	9	4	4	3	2	3	3	3	2	2	3	2	1	2	2	3	3	3
159	5	31	1731	3	313	2	59	4	3	5	3	1	#NULL!	#NULL!	#NULL!	#NULL!	#NULL!	#NULL!	#NULL!	#NULL!	#NULL!	#NULL!	#NULL!	#NULL!	#NULL!	#NULL!	1	3	1	1	2	9	2	2	1	3	4	5	3	4	5	2	2	1	2	2	3	3	3
160	5	31	1731	3	313	1	74	5	2	4	2	2	3	1	3	2	1	2	1	2	2	2	1	1	2	1	2	3	3	4	4	9	4	3	2	2	3	3	3	4	2	2	1	1	2	2	3	3	3
161	5	31	1731	3	313	1	49	4	2	4	1	9	9	9	2	2	9	2	9	1	1	1	9	9	9	9	9	9	9	4	4	4	4	4	3	4	1	3	2	8	2	2	2	1	2	2	3	3	3
162	5	31	1769	3	314	2	40	3	3	6	2	2	3	2	3	2	3	3	1	3	2	3	2	2	3	2	2	3	3	1	2	2	1	3	2	2	2	4	4	2	4	4	2	1	2	1	2	3	3
163	5	31	1769	3	314	2	67	5	3	5	2	2	2	2	1	2	2	3	1	3	1	1	3	3	4	2	2	2	1	2	2	3	3	4	2	3	4	3	3	3	4	5	3	1	2	1	2	2	2
164	5	31	1769	3	314	1	81	5	2	4	3	2	3	2	3	3	5	3	1	4	1	2	2	3	4	5	1	2	1	1	1	3	3	4	4	#NULL!	#NULL!	#NULL!	#NULL!	#NULL!	#NULL!	#NULL!	#NULL!	#NULL!	#NULL!	#NULL!	#NULL!	#NULL!	#NULL!
165	5	31	1769	3	314	1	71	5	1	1	3	1	#NULL!	#NULL!	#NULL!	#NULL!	#NULL!	#NULL!	#NULL!	#NULL!	#NULL!	#NULL!	#NULL!	#NULL!	#NULL!	#NULL!	1	1	2	1	3	1	1	4	1	2	5	2	3	5	3	5	1	2	2	2	3	3	2
166	5	31	1769	3	314	2	44	3	2	3	2	2	3	2	2	2	3	3	1	2	1	1	4	2	3	2	2	3	1	3	3	3	3	4	1	2	2	3	4	1	2	4	3	1	2	1	2	2	2
167	5	31	1769	3	314	2	28	2	4	7	3	4	2	2	3	3	4	3	1	3	2	4	3	3	2	1	2	1	3	3	3	3	3	3	2	2	2	1	1	2	3	4	4	1	2	2	3	3	2
168	5	31	1769	3	314	1	59	4	3	6	1	2	9	1	2	2	4	3	1	3	2	1	3	3	5	2	2	3	3	3	3	3	3	4	2	2	2	2	3	2	2	4	3	1	2	2	2	3	2
169	3	31	1049	3	314	2	16	1	1	2	2	3	2	3	3	3	3	4	2	3	2	3	3	3	3	4	2	2	3	3	3	3	3	4	3	3	3	3	2	4	3	3	2	2	2	2	2	2	3
170	3	31	1049	3	314	1	65	5	3	5	3	3	2	2	3	2	2	3	1	4	3	2	2	3	3	3	1	1	3	1	1	2	2	2	1	2	4	3	3	3	3	3	3	2	1	2	3	3	3
171	3	31	1049	3	314	1	32	3	4	9	3	2	3	2	2	2	2	2	1	2	2	2	1	1	2	1	1	2	4	2	2	2	2	3	2	2	5	4	3	3	3	2	2	2	2	2	3	3	3
172	3	31	1049	3	314	2	26	2	2	4	2	3	9	3	3	4	4	3	1	4	2	4	3	4	3	4	1	2	2	2	2	3	3	2	2	2	5	4	4	4	3	4	3	1	2	1	3	3	3
173	3	31	1049	3	314	1	47	4	2	4	3	4	1	2	3	1	2	3	1	3	2	3	2	2	2	4	1	1	1	2	2	2	4	3	1	2	5	5	2	4	4	3	2	1	2	2	2	3	3
174	3	31	2453	3	317	2	75	5	2	3	2	4	3	3	2	2	2	3	1	2	3	3	1	2	3	1	2	4	1	2	3	2	1	1	1	2	2	4	3	2	3	2	1	3	1	2	3	3	3
175	3	31	2453	3	317	1	35	3	2	3	1	4	2	3	4	3	3	4	2	5	3	3	3	3	4	4	2	3	4	3	2	3	3	3	2	2	2	3	3	1	2	3	4	2	2	2	3	3	3
176	3	31	2453	3	317	2	73	5	3	5	2	3	3	3	2	2	2	2	2	1	3	4	3	2	2	1	1	4	2	1	3	2	2	1	1	2	1	2	2	2	5	5	3	2	2	2	2	2	3
177	3	31	2453	3	317	2	53	4	4	9	2	2	3	2	3	3	2	1	3	2	4	4	1	1	1	1	1	2	3	2	2	3	2	2	1	3	3	5	3	3	4	4	2	1	2	2	2	3	3
178	3	31	2453	3	317	1	42	3	3	5	2	4	2	2	3	3	3	4	2	4	3	3	4	4	2	4	3	2	3	2	2	3	3	4	3	4	2	3	2	1	2	3	3	2	2	2	2	2	3
179	6	31	2325	3	316	2	27	2	3	6	3	2	2	2	1	3	2	4	5	1	2	4	3	3	4	3	2	4	3	1	3	2	3	4	1	2	1	3	1	8	5	3	3	1	2	2	3	3	3
180	6	31	2325	3	316	1	18	1	1	2	3	9	2	9	4	4	4	9	9	9	4	5	4	4	9	9	2	4	3	1	3	3	9	4	4	#NULL!	#NULL!	#NULL!	#NULL!	#NULL!	#NULL!	#NULL!	#NULL!	#NULL!	#NULL!	#NULL!	#NULL!	#NULL!	#NULL!
181	6	31	2325	3	316	1	40	3	4	9	2	3	2	3	4	2	1	4	3	4	5	2	3	5	2	3	2	4	3	1	3	3	4	4	4	#NULL!	#NULL!	#NULL!	#NULL!	#NULL!	#NULL!	#NULL!	#NULL!	#NULL!	#NULL!	#NULL!	#NULL!	#NULL!	#NULL!
182	6	31	2325	3	316	2	55	4	2	4	2	3	2	3	3	2	5	4	2	3	3	5	5	1	4	3	3	1	2	3	2	4	4	3	1	1	1	3	2	8	3	4	3	1	2	3	3	3	3
183	6	31	2325	3	316	1	64	5	3	5	1	3	2	2	4	4	3	3	4	5	2	4	3	5	5	4	2	4	3	2	1	3	4	3	1	2	5	3	5	5	5	3	3	1	2	2	3	3	3
184	6	31	2325	3	316	2	39	3	2	4	2	2	2	2	2	1	4	3	3	5	1	3	4	2	5	4	1	4	3	2	4	3	1	3	1	1	3	2	5	3	1	4	4	2	1	3	2	2	3
185	6	71	2295	12	714	1	35	3	3	5	2	2	3	2	2	3	2	1	1	1	2	2	2	3	1	2	1	1	2	3	2	1	2	1	1	1	2	2	3	2	2	2	3	1	2	2	2	2	2
186	6	71	2295	12	714	2	77	5	1	2	3	1	#NULL!	#NULL!	#NULL!	#NULL!	#NULL!	#NULL!	#NULL!	#NULL!	#NULL!	#NULL!	#NULL!	#NULL!	#NULL!	#NULL!	1	1	1	1	1	1	1	4	1	2	5	3	4	5	5	5	3	1	3	2	3	2	2
187	6	71	2295	12	714	2	83	5	2	3	3	1	#NULL!	#NULL!	#NULL!	#NULL!	#NULL!	#NULL!	#NULL!	#NULL!	#NULL!	#NULL!	#NULL!	#NULL!	#NULL!	#NULL!	1	1	9	2	1	2	1	4	1	2	5	1	5	5	5	4	1	1	1	1	3	2	2
188	6	71	2295	12	714	1	56	4	4	9	3	2	3	3	2	1	2	1	1	2	2	2	1	2	2	2	2	2	3	2	3	2	2	3	3	3	3	3	2	4	5	4	2	1	2	2	2	2	1
189	6	71	2295	12	714	1	39	3	3	5	3	2	3	1	2	2	2	1	2	2	2	2	1	1	2	1	1	2	3	2	3	2	2	3	3	4	2	2	1	2	5	4	1	2	2	2	3	3	2
190	6	71	2295	12	714	2	70	5	3	5	3	2	3	1	3	1	1	1	1	1	3	2	1	1	2	2	3	1	1	4	1	2	2	2	1	2	1	1	4	8	4	3	9	2	1	1	3	2	2
191	6	71	2295	12	714	2	25	2	2	4	3	3	2	2	2	1	2	1	1	1	2	1	1	1	2	1	1	1	2	1	2	2	2	1	2	3	3	4	4	2	5	4	2	1	2	2	3	3	2
192	1	62	2602	11	0	0	63	5	4	8	2	2	2	3	3	1	3	1	3	1	1	1	1	3	3	1	1	4	4	4	4	4	3	2	2	2	1	1	1	1	3	3	1	1	2	2	3	3	3
193	1	62	2602	11	621	1	33	3	3	5	2	3	3	1	3	3	3	3	1	3	3	3	1	1	1	2	3	3	4	4	4	4	3	4	3	2	2	2	1	2	3	4	1	1	3	2	3	3	3
194	1	62	2602	11	621	1	61	5	4	7	2	2	1	1	1	4	1	3	1	2	1	2	3	2	2	1	1	4	3	4	4	3	2	2	1	2	4	3	2	4	4	3	3	2	2	1	2	3	3
195	1	62	2602	11	621	1	49	4	2	4	3	3	2	3	3	3	3	3	1	1	1	1	3	1	3	1	1	4	4	4	4	4	4	4	2	3	1	5	3	1	5	3	2	2	2	2	3	3	3
196	1	62	2602	11	621	2	21	2	2	4	2	4	2	5	3	2	2	3	1	3	2	3	1	1	3	2	1	3	3	4	3	3	1	4	1	4	5	5	1	3	3	3	3	1	2	3	3	3	3
197	1	62	2602	11	621	2	16	1	1	2	3	2	1	2	3	2	2	2	1	4	0	3	2	4	3	3	3	2	3	3	1	2	3	2	3	2	3	5	3	4	3	2	2	1	2	2	3	3	3
198	1	62	2602	11	621	2	31	3	3	5	3	2	3	1	5	1	1	4	1	1	2	1	1	1	2	1	4	1	1	2	4	4	1	4	1	2	3	1	1	1	1	1	1	2	1	1	3	3	3
199	1	62	2602	11	621	2	58	4	2	4	1	4	1	1	3	3	1	4	2	3	2	2	4	2	4	1	3	3	3	2	2	3	3	3	2	2	1	3	3	1	3	4	4	2	1	1	1	1	1
200	2	51	2593	7	512	2	36	3	4	8	3	3	2	2	2	2	3	3	2	2	3	3	2	1	2	3	3	3	4	4	4	4	4	4	2	2	1	3	2	1	3	3	3	1	2	2	2	2	2
201	2	51	2593	7	511	2	44	3	3	5	3	2	3	2	2	1	2	1	1	1	2	1	1	1	1	2	2	2	2	4	3	4	2	2	1	3	2	1	2	1	3	4	1	1	3	3	3	3	3
202	5	72	540	13	721	1	31	3	2	3	2	2	2	2	4	2	5	4	1	3	4	4	4	3	4	5	2	3	3	3	4	4	3	2	4	#NULL!	#NULL!	#NULL!	#NULL!	#NULL!	#NULL!	#NULL!	#NULL!	#NULL!	#NULL!	#NULL!	#NULL!	#NULL!	#NULL!
203	5	72	540	13	721	2	61	5	3	6	1	1	#NULL!	#NULL!	#NULL!	#NULL!	#NULL!	#NULL!	#NULL!	#NULL!	#NULL!	#NULL!	#NULL!	#NULL!	#NULL!	#NULL!	1	3	3	2	2	3	2	3	1	4	2	2	2	3	5	5	1	1	1	1	3	1	1
204	5	72	540	13	721	2	47	4	3	6	3	1	#NULL!	#NULL!	#NULL!	#NULL!	#NULL!	#NULL!	#NULL!	#NULL!	#NULL!	#NULL!	#NULL!	#NULL!	#NULL!	#NULL!	1	2	2	2	4	4	3	4	1	3	2	3	2	1	4	3	3	1	1	2	3	3	1
205	5	72	540	13	721	1	68	5	4	9	1	1	#NULL!	#NULL!	#NULL!	#NULL!	#NULL!	#NULL!	#NULL!	#NULL!	#NULL!	#NULL!	#NULL!	#NULL!	#NULL!	#NULL!	1	4	2	2	4	3	2	4	1	3	4	3	3	4	5	4	1	1	2	2	3	2	2
206	5	72	540	13	721	2	49	4	2	3	2	3	2	4	2	2	4	3	1	2	5	4	3	2	5	4	2	2	2	3	4	3	2	4	1	2	3	4	4	3	4	4	5	1	1	1	2	2	1
207	5	72	540	13	721	1	41	3	3	5	3	9	9	9	2	2	3	2	9	2	3	3	9	3	1	1	2	2	3	2	3	1	2	9	2	4	2	3	3	2	5	3	2	1	3	2	3	3	3
208	2	81	1753	14	815	2	36	3	4	9	3	1	#NULL!	#NULL!	#NULL!	#NULL!	#NULL!	#NULL!	#NULL!	#NULL!	#NULL!	#NULL!	#NULL!	#NULL!	#NULL!	#NULL!	1	1	2	2	3	3	3	4	1	3	3	4	2	3	5	4	2	2	2	2	3	2	3
209	2	81	1753	14	815	1	32	3	4	9	3	1	#NULL!	#NULL!	#NULL!	#NULL!	#NULL!	#NULL!	#NULL!	#NULL!	#NULL!	#NULL!	#NULL!	#NULL!	#NULL!	#NULL!	2	1	2	3	9	9	2	4	1	3	3	4	3	4	4	3	2	1	3	2	2	3	3
210	2	81	1753	14	815	2	69	5	3	6	3	1	#NULL!	#NULL!	#NULL!	#NULL!	#NULL!	#NULL!	#NULL!	#NULL!	#NULL!	#NULL!	#NULL!	#NULL!	#NULL!	#NULL!	1	1	1	1	2	9	2	2	1	3	4	4	2	4	4	4	3	3	3	3	3	3	3
211	2	81	1753	14	815	1	19	1	2	3	3	2	3	5	2	2	1	2	1	2	2	1	2	2	2	1	1	2	3	3	3	9	3	9	3	5	1	2	1	1	3	4	3	2	2	2	2	2	2
212	2	81	1753	14	815	1	29	2	2	3	3	2	9	2	2	3	3	4	1	2	2	2	2	2	2	2	1	2	3	3	4	4	3	9	1	3	3	4	2	3	4	3	3	1	2	2	2	2	3
213	2	81	1753	14	815	2	52	4	3	5	3	1	#NULL!	#NULL!	#NULL!	#NULL!	#NULL!	#NULL!	#NULL!	#NULL!	#NULL!	#NULL!	#NULL!	#NULL!	#NULL!	#NULL!	1	1	2	3	3	3	3	4	1	3	3	4	2	3	4	4	3	1	2	2	2	2	2
214	2	81	1753	14	815	2	81	5	1	2	3	1	#NULL!	#NULL!	#NULL!	#NULL!	#NULL!	#NULL!	#NULL!	#NULL!	#NULL!	#NULL!	#NULL!	#NULL!	#NULL!	#NULL!	1	1	1	1	1	2	1	2	3	3	5	5	2	5	3	4	2	2	2	2	3	2	2
215	6	81	859	14	813	2	42	3	3	5	3	2	2	1	1	1	2	1	1	1	2	1	1	1	4	1	1	2	1	1	2	1	1	2	1	2	5	5	5	5	5	4	1	1	2	1	1	2	3
216	6	81	859	14	813	2	47	4	4	7	3	2	3	2	2	3	2	9	1	1	2	9	3	1	3	1	3	3	1	2	9	9	2	3	1	1	4	4	3	4	5	4	2	1	2	1	2	2	3
217	6	81	859	14	813	1	69	5	2	4	9	2	3	9	2	9	9	9	2	9	2	9	3	9	3	1	3	2	1	1	9	2	2	3	4	#NULL!	#NULL!	#NULL!	#NULL!	#NULL!	#NULL!	#NULL!	#NULL!	#NULL!	#NULL!	#NULL!	#NULL!	#NULL!	#NULL!
218	6	81	859	14	813	1	37	3	2	4	3	9	9	9	2	9	9	1	9	1	2	9	9	9	2	1	3	1	1	3	2	9	3	9	3	3	1	2	2	8	3	1	1	1	2	2	3	3	3
219	6	81	859	14	813	1	17	1	1	2	3	9	9	9	2	1	9	1	1	1	2	1	9	9	2	1	2	1	2	9	3	9	3	9	4	#NULL!	#NULL!	#NULL!	#NULL!	#NULL!	#NULL!	#NULL!	#NULL!	#NULL!	#NULL!	#NULL!	#NULL!	#NULL!	#NULL!
220	7	32	2520	4	323	1	53	4	2	3	2	2	2	1	3	2	2	3	1	3	3	4	3	1	4	2	3	2	3	3	3	3	3	3	2	1	3	4	4	4	4	5	3	1	2	2	3	3	3
221	7	32	2520	4	323	2	28	2	3	6	2	2	3	1	3	1	1	2	1	1	3	3	3	2	4	3	2	1	2	3	2	1	1	4	2	2	4	4	4	2	2	4	4	1	1	1	2	2	3
222	7	32	2520	4	323	1	63	5	2	3	3	1	#NULL!	#NULL!	#NULL!	#NULL!	#NULL!	#NULL!	#NULL!	#NULL!	#NULL!	#NULL!	#NULL!	#NULL!	#NULL!	#NULL!	1	1	2	2	1	1	2	2	3	3	2	2	1	3	1	4	3	1	2	2	3	3	2
223	7	32	2520	4	323	1	51	4	4	9	2	3	3	3	2	3	4	5	1	2	1	4	3	4	3	1	3	2	3	2	2	4	2	4	3	2	1	3	4	5	1	2	3	1	2	2	2	2	3
224	7	32	2520	4	323	2	41	3	3	6	2	4	3	3	3	4	5	2	1	5	4	1	4	3	5	5	2	2	4	3	2	2	1	9	1	2	2	2	3	4	3	2	2	1	1	2	2	2	3
225	7	32	2520	4	323	2	36	3	2	3	2	2	2	1	4	2	2	3	2	1	2	2	2	2	4	3	2	2	2	3	3	2	2	2	2	2	4	4	4	3	3	4	4	1	2	2	2	2	2
226	7	32	2520	4	323	2	16	1	1	2	3	2	3	2	3	2	2	4	1	4	2	3	9	2	2	3	3	2	1	9	3	2	2	4	3	3	2	2	3	1	2	1	3	2	2	2	2	2	3
227	5	31	866	3	316	2	63	5	3	5	3	3	2	4	5	1	2	2	1	2	2	3	1	2	2	2	2	2	1	1	3	3	3	2	1	1	3	3	5	4	3	3	2	1	2	2	3	3	2
228	5	31	866	3	316	2	34	3	2	3	3	3	1	4	4	2	2	3	1	1	1	2	2	1	3	2	2	2	3	2	3	3	4	4	1	1	2	4	5	4	5	4	1	1	2	2	2	2	2
229	5	31	866	3	316	1	65	5	1	2	2	2	3	1	5	1	1	1	1	1	1	1	1	1	1	1	1	4	2	4	4	4	4	1	1	1	1	1	4	8	3	4	1	1	1	2	3	3	2
230	5	31	866	3	316	1	27	2	4	9	3	2	2	4	4	2	2	1	1	1	2	2	1	1	2	1	2	2	2	3	3	3	3	4	2	2	1	3	5	8	5	2	1	1	2	2	2	2	2
231	5	31	866	3	316	2	49	4	3	5	3	3	2	3	3	2	2	3	1	1	1	3	2	1	2	1	3	4	4	2	4	4	4	4	1	1	3	3	5	4	4	3	2	1	1	2	3	3	2
232	5	31	866	3	316	1	65	5	2	3	3	2	1	2	4	1	2	1	1	1	1	3	1	1	2	2	2	3	2	1	4	4	4	3	3	3	3	2	3	4	4	4	2	1	1	1	2	2	2
233	7	51	2605	7	513	1	30	3	3	6	3	3	2	3	3	2	2	2	1	2	2	2	2	1	5	2	3	3	2	3	3	3	3	4	3	4	1	2	4	8	2	3	2	1	2	3	3	3	3
234	7	51	2605	7	513	2	35	3	3	6	3	2	3	2	2	2	2	1	2	1	2	1	2	1	5	1	2	2	1	2	2	2	1	4	1	2	4	4	4	3	4	2	1	1	2	2	1	2	2
235	7	51	2605	7	513	1	29	2	3	6	2	3	2	2	3	3	2	2	1	2	2	1	2	1	5	2	3	3	3	3	3	3	3	4	3	3	1	2	2	8	2	3	2	1	2	3	3	3	3
236	7	51	2605	7	513	2	55	4	3	6	3	3	2	3	3	3	2	2	1	2	2	2	2	1	5	2	3	3	1	1	3	3	2	4	1	2	5	5	4	3	3	3	1	1	2	2	2	2	3
237	7	51	2605	7	513	1	70	5	2	4	2	2	3	2	1	1	2	1	1	1	2	1	1	1	5	1	2	3	2	2	3	4	4	2	1	2	3	2	4	3	3	5	1	1	1	3	3	3	3
238	7	51	2605	7	513	2	47	4	4	8	3	3	2	3	3	2	1	2	1	2	2	1	2	1	2	2	2	2	1	2	3	3	2	4	2	2	5	4	3	3	4	3	1	1	2	2	2	2	3
239	7	51	2605	7	513	2	66	5	1	2	3	2	3	2	2	2	2	2	1	2	2	2	2	2	4	3	2	2	2	3	3	3	3	1	1	2	5	5	4	4	3	4	1	1	2	2	3	3	3
240	7	51	2605	7	513	2	69	5	2	3	2	3	2	3	3	3	2	3	1	2	2	2	2	1	3	2	3	9	1	2	3	3	9	3	1	2	4	5	4	3	2	4	1	1	2	2	3	3	3
241	7	51	2605	7	513	1	28	2	2	3	3	3	2	2	3	2	3	1	1	3	2	2	1	1	5	2	3	3	2	3	4	3	4	4	1	2	1	2	1	8	2	3	2	1	2	2	3	3	3
242	1	81	656	14	815	1	33	3	2	3	1	1	#NULL!	#NULL!	#NULL!	#NULL!	#NULL!	#NULL!	#NULL!	#NULL!	#NULL!	#NULL!	#NULL!	#NULL!	#NULL!	#NULL!	1	4	4	4	4	4	4	4	1	1	1	3	2	8	2	4	1	1	2	3	3	3	3
243	1	81	656	14	815	1	69	5	3	5	3	1	#NULL!	#NULL!	#NULL!	#NULL!	#NULL!	#NULL!	#NULL!	#NULL!	#NULL!	#NULL!	#NULL!	#NULL!	#NULL!	#NULL!	1	1	4	1	3	3	3	3	3	3	1	4	1	1	4	2	1	1	3	1	3	3	3
244	1	81	656	14	815	1	32	3	1	2	3	1	#NULL!	#NULL!	#NULL!	#NULL!	#NULL!	#NULL!	#NULL!	#NULL!	#NULL!	#NULL!	#NULL!	#NULL!	#NULL!	#NULL!	1	3	4	2	4	9	9	9	4	#NULL!	#NULL!	#NULL!	#NULL!	#NULL!	#NULL!	#NULL!	#NULL!	#NULL!	#NULL!	#NULL!	#NULL!	#NULL!	#NULL!
245	1	81	656	14	815	2	67	5	4	7	3	2	3	4	3	3	3	3	2	4	3	3	2	3	2	1	2	2	4	2	4	9	2	2	2	3	3	5	3	5	3	3	1	1	3	3	2	3	3
246	1	81	656	14	815	2	20	2	3	6	1	2	9	1	1	2	2	1	1	1	1	1	1	1	3	1	1	1	4	4	3	2	2	4	3	5	4	4	4	4	4	2	1	1	3	3	2	3	3
247	1	81	656	14	815	2	56	4	2	3	1	2	2	2	3	3	3	3	1	3	3	3	2	2	4	2	1	1	1	1	1	1	2	3	1	1	2	4	4	4	3	3	2	2	1	3	3	3	3
248	6	42	292	6	421	1	69	5	1	2	3	1	#NULL!	#NULL!	#NULL!	#NULL!	#NULL!	#NULL!	#NULL!	#NULL!	#NULL!	#NULL!	#NULL!	#NULL!	#NULL!	#NULL!	1	2	1	2	2	2	1	2	3	3	4	3	3	3	3	3	3	1	2	2	2	2	2
249	6	42	292	6	421	2	28	2	4	9	2	2	3	1	4	4	4	2	2	2	2	2	2	2	2	2	1	1	1	1	1	2	1	1	1	1	3	3	4	3	4	3	3	1	2	2	2	2	2
250	6	42	292	6	421	2	58	4	3	6	3	1	#NULL!	#NULL!	#NULL!	#NULL!	#NULL!	#NULL!	#NULL!	#NULL!	#NULL!	#NULL!	#NULL!	#NULL!	#NULL!	#NULL!	1	2	1	2	1	2	1	1	1	2	3	3	3	3	3	3	3	1	1	1	2	2	2
251	6	42	292	6	421	1	40	3	2	3	2	2	3	1	4	4	4	2	2	2	2	3	2	2	2	2	2	2	1	1	1	1	2	2	3	3	4	3	3	3	3	3	3	1	2	2	2	2	2
252	3	81	2603	14	815	1	68	5	2	3	3	2	3	1	2	2	2	1	1	1	2	2	2	2	2	1	1	1	3	2	2	2	2	2	4	#NULL!	#NULL!	#NULL!	#NULL!	#NULL!	#NULL!	#NULL!	#NULL!	#NULL!	#NULL!	#NULL!	#NULL!	#NULL!	#NULL!
253	3	81	2603	14	815	2	44	3	3	5	2	2	3	2	3	3	2	2	3	3	3	2	2	3	2	3	2	1	2	2	3	3	2	2	1	2	3	3	3	4	4	5	3	2	2	2	3	2	3
254	3	81	2603	14	815	2	59	4	2	3	3	3	1	2	3	3	2	2	3	3	2	2	3	3	4	4	1	2	2	2	2	2	3	3	1	2	4	4	4	4	5	5	3	2	2	2	3	3	3
255	3	81	2603	14	815	1	23	2	3	5	2	2	2	2	2	2	2	2	1	1	2	2	1	2	2	2	1	2	2	2	3	3	2	3	3	5	2	1	2	2	3	4	3	2	2	2	2	2	2
256	3	81	2603	14	815	1	18	1	1	2	3	4	2	3	2	2	3	3	2	2	3	3	3	3	3	3	2	3	3	3	3	3	3	3	3	5	2	2	2	2	3	4	3	2	2	3	3	3	3
257	3	81	2603	14	815	1	34	3	4	8	3	3	2	2	3	3	3	4	3	3	2	2	3	3	4	3	3	2	2	2	3	3	2	3	4	#NULL!	#NULL!	#NULL!	#NULL!	#NULL!	#NULL!	#NULL!	#NULL!	#NULL!	#NULL!	#NULL!	#NULL!	#NULL!	#NULL!
258	3	81	2603	14	815	2	55	4	2	3	2	4	2	2	4	4	4	4	1	3	3	3	2	3	2	3	1	2	3	3	3	3	3	2	1	2	3	3	3	2	2	3	4	2	2	2	3	2	2
259	2	42	2565	6	421	2	33	3	1	2	2	2	2	2	3	3	3	3	1	2	2	2	3	1	2	1	3	2	2	3	2	2	1	2	1	2	2	2	2	2	3	4	4	1	2	2	3	3	3
260	2	42	2565	6	421	2	51	4	3	6	2	3	1	4	2	2	4	3	1	3	1	3	3	2	2	2	3	2	1	4	2	2	4	4	1	1	3	3	3	2	4	3	3	2	1	2	2	2	3
261	2	42	2565	6	421	2	35	3	3	6	2	2	2	4	4	2	2	4	1	1	2	2	2	1	4	2	1	2	2	2	2	2	2	4	1	2	5	5	4	2	4	4	4	1	2	2	3	3	3
262	2	42	2565	6	421	1	61	5	2	3	2	2	2	2	3	2	3	3	2	2	3	3	2	3	2	2	2	3	3	4	4	4	4	4	3	5	1	1	1	1	1	3	5	1	3	3	3	3	3
263	2	42	2565	6	421	1	69	5	2	4	2	1	#NULL!	#NULL!	#NULL!	#NULL!	#NULL!	#NULL!	#NULL!	#NULL!	#NULL!	#NULL!	#NULL!	#NULL!	#NULL!	#NULL!	1	1	1	1	1	1	3	2	3	4	3	3	3	2	2	1	3	2	1	2	3	3	3
264	4	72	530	13	724	1	45	4	3	5	2	3	2	3	3	3	3	4	2	3	3	3	3	2	3	3	1	2	2	2	2	2	1	4	2	2	5	3	3	4	3	3	3	1	2	1	2	2	2
265	4	72	530	13	724	1	73	5	4	8	2	2	3	2	3	3	3	3	1	3	2	2	3	3	4	2	1	2	3	1	2	2	1	3	1	3	3	3	2	2	4	4	3	1	2	2	3	2	2
266	4	72	530	13	724	1	40	3	3	5	3	3	3	2	3	3	2	3	2	3	4	2	4	2	4	3	3	2	2	2	2	2	1	4	3	3	3	3	2	2	3	2	2	1	1	1	1	2	2
267	4	72	530	13	724	2	66	5	3	5	2	2	2	2	3	3	2	2	1	3	3	2	3	2	3	2	1	2	2	2	3	3	2	3	2	2	4	4	2	2	3	3	3	1	1	1	2	2	2
268	4	72	530	13	724	2	75	5	1	2	2	2	3	1	3	3	2	2	1	2	3	3	2	1	1	3	2	1	3	2	3	3	2	3	1	2	4	4	3	4	4	4	3	2	1	1	3	2	2
269	4	72	530	13	724	2	45	4	2	4	2	9	2	2	3	3	2	4	1	3	3	3	3	1	3	2	2	3	3	3	3	3	1	4	2	2	3	3	2	2	2	3	3	1	2	2	2	2	2
270	6	31	218	3	317	1	21	2	1	2	3	2	3	2	2	2	2	3	1	2	2	3	3	2	2	1	2	2	3	2	3	3	3	4	4	#NULL!	#NULL!	#NULL!	#NULL!	#NULL!	#NULL!	#NULL!	#NULL!	#NULL!	#NULL!	#NULL!	#NULL!	#NULL!	#NULL!
271	6	31	218	3	317	1	46	4	2	3	3	2	2	3	2	2	1	3	1	2	1	3	3	1	3	1	2	2	3	1	1	1	1	4	3	2	1	2	2	1	1	3	1	1	2	2	3	3	3
272	6	31	218	3	317	2	40	3	3	5	2	3	2	9	3	3	3	2	3	3	2	3	3	2	3	3	4	3	2	2	3	3	3	4	2	2	4	4	4	4	5	2	2	1	2	1	2	2	3
273	6	31	218	3	317	2	38	3	3	5	3	3	2	3	3	2	4	2	1	3	2	3	3	2	3	3	3	3	2	2	3	3	3	4	2	2	3	2	3	2	5	3	3	1	2	2	2	2	3
274	6	31	218	3	317	1	67	5	4	9	2	2	9	2	2	2	2	3	1	1	1	2	2	1	3	2	1	1	2	2	2	3	1	3	3	2	3	2	2	2	2	4	2	1	2	2	2	2	2
275	6	31	218	3	317	2	76	5	2	3	2	2	3	3	3	1	3	3	1	2	2	3	2	2	2	2	3	2	2	2	3	2	2	4	3	2	2	3	3	3	4	3	2	3	1	1	3	3	3
276	6	31	218	3	317	2	58	4	2	3	2	2	2	3	3	2	3	3	2	3	3	3	3	2	3	3	2	2	2	1	3	3	3	4	2	2	3	4	4	3	5	4	3	1	2	2	3	3	3
277	4	72	1974	13	721	1	45	4	3	5	2	9	2	4	4	3	1	4	1	3	3	3	2	2	2	2	1	4	4	4	4	4	2	4	3	3	1	1	1	5	1	1	3	1	3	3	3	3	3
278	4	72	1974	13	721	1	44	3	4	9	1	2	3	1	3	2	1	2	1	1	3	2	1	1	1	1	3	1	3	2	1	3	1	4	3	3	2	2	2	4	5	3	1	1	3	2	3	3	3
279	4	72	1974	13	721	2	38	3	2	3	3	3	3	2	3	2	2	3	1	2	3	3	3	1	3	2	1	3	3	2	1	4	4	4	1	3	2	1	2	1	3	4	4	2	2	1	3	3	3
280	4	72	1974	13	721	2	19	1	1	2	1	9	2	9	3	3	3	3	1	3	3	3	3	3	3	3	4	4	4	2	4	4	4	4	3	2	1	1	1	1	1	4	3	1	2	2	2	3	3
281	4	72	1974	13	721	2	29	2	2	3	2	2	9	1	3	1	2	2	2	2	2	2	1	1	2	1	3	3	3	1	1	4	3	4	2	2	4	4	3	3	4	3	1	1	1	1	2	3	3
282	4	72	1974	13	721	1	67	5	3	5	1	1	#NULL!	#NULL!	#NULL!	#NULL!	#NULL!	#NULL!	#NULL!	#NULL!	#NULL!	#NULL!	#NULL!	#NULL!	#NULL!	#NULL!	1	1	3	1	1	4	2	4	3	2	3	1	1	4	2	5	1	1	2	3	3	3	3
283	4	81	2596	14	813	2	40	3	3	6	3	3	3	2	1	1	1	1	1	1	1	1	1	1	1	1	3	3	4	3	3	3	3	3	1	1	4	4	4	4	5	3	1	1	1	1	2	2	2
284	4	81	2596	14	813	1	43	3	4	9	3	3	3	1	2	1	2	2	1	1	2	1	1	1	2	1	3	1	3	4	1	1	2	4	2	2	4	4	4	4	5	3	1	1	1	1	1	1	1
285	4	81	2596	14	813	1	55	4	3	6	2	2	3	1	1	1	1	1	1	1	1	1	1	1	1	1	1	4	4	4	4	4	4	4	3	2	3	2	2	1	3	4	2	1	1	1	3	3	3
286	4	81	1721	14	815	1	65	5	3	5	3	1	#NULL!	#NULL!	#NULL!	#NULL!	#NULL!	#NULL!	#NULL!	#NULL!	#NULL!	#NULL!	#NULL!	#NULL!	#NULL!	#NULL!	2	2	1	2	2	3	2	2	2	3	3	3	2	4	3	3	3	2	1	2	3	3	2
287	4	81	1721	14	815	0	69	5	2	3	2	1	#NULL!	#NULL!	#NULL!	#NULL!	#NULL!	#NULL!	#NULL!	#NULL!	#NULL!	#NULL!	#NULL!	#NULL!	#NULL!	#NULL!	1	2	3	2	2	3	3	3	1	1	3	3	2	4	4	2	3	1	1	2	3	3	3
288	4	81	1721	14	815	2	44	3	3	6	3	2	3	2	2	2	3	2	3	1	2	2	3	3	3	3	2	2	2	2	2	2	3	4	2	1	4	3	3	3	2	4	3	1	1	1	2	2	2
289	4	81	1721	14	815	1	26	2	4	9	2	3	2	2	3	3	2	4	3	3	2	2	2	3	3	3	3	3	9	3	3	2	3	3	1	2	1	3	3	8	3	3	3	2	1	1	2	3	3
290	4	81	1721	14	815	2	46	4	3	5	3	2	3	2	2	3	3	2	2	3	2	1	3	3	3	3	3	2	3	3	3	3	2	3	1	1	5	3	3	3	4	2	3	1	1	2	2	3	3
291	4	81	1721	14	815	2	82	5	1	2	3	1	#NULL!	#NULL!	#NULL!	#NULL!	#NULL!	#NULL!	#NULL!	#NULL!	#NULL!	#NULL!	#NULL!	#NULL!	#NULL!	#NULL!	2	3	2	3	2	2	2	2	2	1	5	2	3	3	2	3	3	2	1	1	3	3	3
292	4	81	1721	14	815	1	71	5	2	3	2	2	2	2	3	3	4	3	3	2	4	3	3	2	2	2	3	3	2	4	2	3	4	3	1	1	2	3	2	2	3	3	3	1	1	1	3	3	3
293	7	32	2511	4	323	2	33	3	3	5	3	2	3	2	2	2	3	2	1	1	1	1	2	2	4	1	1	2	2	1	2	2	3	9	1	2	4	5	3	3	5	3	1	3	2	1	1	1	1
294	7	32	2511	4	323	2	28	2	4	9	3	2	3	4	2	1	2	2	9	1	2	1	2	2	3	1	1	1	1	3	2	2	2	4	3	2	4	5	4	4	5	3	2	2	1	1	2	1	1
295	7	32	2511	4	323	2	33	3	2	3	2	3	2	3	3	3	3	4	1	2	1	3	3	3	4	3	3	2	2	3	3	3	3	4	1	1	5	4	3	3	3	4	3	1	1	3	3	3	3
296	7	32	2511	4	323	1	66	5	1	2	2	2	3	1	2	3	2	3	1	2	1	3	3	2	4	2	1	3	3	1	3	4	3	3	2	2	5	5	5	4	4	5	2	1	2	2	3	2	2
297	7	32	2511	4	323	2	53	4	3	5	2	3	2	2	3	3	3	4	1	2	2	2	3	3	4	2	3	3	3	2	3	3	2	9	1	1	3	5	4	3	5	4	2	2	2	1	1	1	1
298	7	32	2511	4	323	1	69	5	2	4	2	2	3	1	3	2	3	4	1	1	2	2	3	3	4	2	1	3	3	3	4	4	3	3	1	2	5	5	5	4	3	5	2	1	2	3	3	3	3
299	7	32	2511	4	323	1	46	4	4	9	2	2	3	2	4	4	3	3	1	3	2	2	3	3	4	2	3	2	2	3	2	3	1	4	3	1	2	3	2	1	5	3	3	1	1	1	1	1	3
300	2	81	2133	14	812	2	52	4	4	8	3	4	2	4	3	3	3	3	2	3	2	3	2	3	3	3	1	2	2	1	2	2	2	2	1	3	4	3	2	4	4	5	4	1	2	3	2	3	2
301	2	81	2133	14	812	1	60	5	3	5	9	5	2	3	3	4	4	3	4	4	4	3	4	4	4	4	2	3	2	3	3	3	2	2	4	#NULL!	#NULL!	#NULL!	#NULL!	#NULL!	#NULL!	#NULL!	#NULL!	#NULL!	#NULL!	#NULL!	#NULL!	#NULL!	#NULL!
302	2	81	2133	14	812	1	70	5	2	3	2	9	3	4	3	2	3	3	4	3	3	4	3	4	4	4	2	3	3	2	3	3	3	3	4	#NULL!	#NULL!	#NULL!	#NULL!	#NULL!	#NULL!	#NULL!	#NULL!	#NULL!	#NULL!	#NULL!	#NULL!	#NULL!	#NULL!
303	2	81	2133	14	812	2	36	3	3	6	2	3	2	4	2	3	3	3	3	3	3	4	3	3	3	3	1	1	2	2	2	2	2	2	2	2	4	5	4	3	3	3	3	1	2	2	2	2	2
304	2	81	2133	14	812	1	34	3	2	3	2	4	2	4	2	3	3	2	3	3	3	4	4	4	4	4	2	3	4	3	4	4	9	4	1	2	2	3	2	3	3	4	4	2	2	2	2	2	2
305	2	81	2133	14	812	2	55	4	1	2	2	9	2	3	2	3	3	4	4	5	3	4	4	3	4	5	2	3	4	3	3	4	3	9	1	2	3	4	5	4	4	3	3	2	3	3	2	3	9
306	2	81	2133	14	812	2	29	2	3	6	2	3	2	3	2	3	4	4	5	4	4	3	4	4	5	9	2	3	3	3	4	3	3	3	1	2	3	3	4	5	4	4	4	2	3	3	3	3	9
307	6	31	2322	3	317	2	59	4	3	6	2	2	3	2	4	4	2	2	1	1	2	2	1	1	4	3	2	3	2	3	4	3	2	3	2	2	3	3	2	2	5	3	2	1	3	3	3	3	3
308	6	31	2322	3	317	1	76	5	2	4	3	2	9	1	3	2	1	3	1	3	3	4	3	2	2	3	2	2	3	4	3	2	2	9	3	2	5	4	4	4	5	3	2	1	2	2	3	3	3
309	6	31	2322	3	317	2	44	3	4	9	2	2	2	2	5	3	4	2	1	2	2	3	2	1	4	2	3	2	2	1	3	4	2	4	2	2	1	4	3	1	2	2	2	1	3	2	3	2	3
310	6	31	2322	3	317	2	72	5	2	3	3	2	3	3	4	2	2	1	1	2	2	1	3	1	3	1	2	2	1	1	9	3	1	3	2	3	4	3	4	3	3	4	2	1	3	3	3	3	3
311	6	31	2322	3	317	1	60	5	2	3	3	2	2	4	3	3	4	3	1	3	2	2	2	3	2	3	2	1	2	4	3	2	2	2	2	2	3	4	5	4	5	4	2	1	2	2	3	3	2
312	2	41	1443	5	411	2	75	5	0	0	3	2	3	1	5	1	1	1	1	1	1	1	1	1	1	1	2	2	2	2	4	4	2	1	2	2	1	5	3	5	3	4	2	1	1	1	3	1	3
313	2	41	1443	5	411	1	48	4	3	6	2	2	2	2	3	1	2	2	1	2	2	1	2	2	1	2	2	3	2	3	3	3	2	4	3	2	3	2	2	2	3	3	2	1	1	1	2	3	3
314	2	41	1443	5	411	1	37	3	2	3	3	2	3	1	1	1	1	1	1	2	2	1	1	1	1	1	1	3	3	4	3	4	4	2	4	#NULL!	#NULL!	#NULL!	#NULL!	#NULL!	#NULL!	#NULL!	#NULL!	#NULL!	#NULL!	#NULL!	#NULL!	#NULL!	#NULL!
315	2	41	1443	5	411	1	28	2	1	2	2	2	1	2	3	2	2	3	1	2	2	2	3	1	3	2	3	3	4	4	3	4	4	4	1	2	2	2	4	2	3	3	3	1	1	2	3	2	2
316	1	42	2182	6	422	2	74	5	3	5	2	2	3	9	3	3	2	2	2	3	1	2	3	3	4	3	2	2	2	3	9	3	3	3	1	3	4	4	3	3	3	3	2	1	2	2	3	3	3
317	1	42	2182	6	422	2	60	5	2	3	2	3	3	2	3	2	3	4	1	3	2	2	3	2	2	3	2	2	1	3	3	3	3	3	2	2	4	5	4	4	3	4	2	1	2	2	2	2	2
318	1	42	2182	6	422	1	30	3	3	5	3	2	2	3	3	2	2	3	2	3	2	3	4	3	2	3	2	2	1	3	3	3	3	3	3	3	2	2	3	8	2	2	2	2	2	3	3	3	3
319	1	42	2182	6	422	2	48	4	2	3	3	3	1	2	3	4	2	3	2	2	2	3	3	3	2	3	3	3	2	3	2	9	3	3	2	2	3	3	2	3	2	3	2	2	2	2	3	2	2
320	1	42	2182	6	422	2	83	5	1	2	2	2	3	2	2	3	2	3	1	4	2	2	4	3	2	2	2	2	1	4	2	3	4	2	1	4	3	3	2	2	2	3	1	2	2	2	2	2	2
321	1	42	2182	6	422	1	45	4	4	9	3	2	3	4	3	3	2	4	2	4	3	3	3	2	2	3	1	3	2	4	3	3	2	3	1	2	3	5	4	2	4	3	2	1	2	2	2	2	2
322	1	42	2182	6	422	1	24	2	2	3	3	2	2	2	2	2	3	4	2	4	2	3	4	3	2	2	3	2	1	4	3	3	3	3	2	2	2	3	3	2	1	3	2	1	1	2	3	2	2
323	1	42	2182	6	422	1	30	3	3	5	2	2	3	2	3	2	2	4	2	3	2	4	4	3	3	2	2	4	2	4	3	3	3	3	3	3	2	3	2	2	2	3	2	2	2	2	3	2	2
324	4	72	8032	13	724	2	18	1	2	3	3	3	2	3	3	3	3	4	1	3	2	3	3	3	4	3	3	3	3	3	3	3	3	3	3	3	2	1	1	3	3	3	3	1	2	2	2	3	3
325	4	72	8032	13	724	1	72	5	4	8	3	2	3	2	3	2	3	3	1	3	3	3	1	2	3	1	1	1	1	1	3	4	1	2	2	2	5	5	5	4	3	3	2	2	2	2	3	2	3
326	4	72	8032	13	724	1	64	5	2	3	2	2	2	4	3	3	3	3	4	3	2	3	2	3	3	3	2	2	3	3	2	3	3	9	3	2	3	2	3	4	3	4	2	2	2	3	3	3	3
327	4	72	8032	13	724	2	32	3	3	5	3	2	3	3	2	2	2	2	2	2	2	3	1	2	2	2	1	2	3	1	3	3	1	2	2	2	4	3	4	4	3	3	2	1	2	2	2	2	3
328	1	62	1877	11	623	2	40	3	4	9	3	2	3	9	1	1	1	2	2	1	1	1	1	1	2	1	3	1	1	1	1	1	1	3	1	1	5	4	5	5	5	2	1	2	1	1	1	1	2
329	1	62	1877	11	623	2	61	5	3	6	2	2	2	2	3	3	3	2	1	2	2	2	2	1	4	1	1	3	4	1	3	4	1	4	3	3	4	3	3	4	3	4	2	1	2	1	2	2	3
330	1	62	1877	11	623	1	46	4	2	4	3	2	3	2	2	2	2	3	1	2	2	2	2	2	4	1	1	3	4	2	4	4	3	3	2	3	5	5	3	5	4	2	1	1	1	2	3	2	3
331	1	62	1877	11	623	2	17	1	1	2	2	2	2	2	2	3	3	2	1	2	2	2	3	1	3	2	2	9	3	3	4	4	4	4	3	4	3	3	2	3	3	5	2	2	2	2	2	3	3
332	1	62	1877	11	623	1	20	2	2	4	2	2	2	2	2	2	3	2	1	2	2	2	2	1	2	1	1	3	3	1	3	3	3	4	3	4	1	1	2	4	3	4	2	2	2	2	3	3	3
333	1	62	1877	11	623	1	42	3	3	5	2	2	9	2	2	2	2	1	2	2	2	2	2	2	2	2	2	4	4	1	4	3	3	4	3	3	1	1	4	8	4	4	1	1	2	1	3	3	3
334	5	72	837	13	723	1	37	3	2	4	2	2	3	2	2	1	3	2	2	1	3	3	3	2	2	1	2	3	9	9	3	9	2	3	1	2	2	4	5	9	4	4	3	2	2	3	2	9	2
335	5	72	837	13	723	2	69	5	3	5	2	2	3	2	4	3	2	3	2	2	2	2	3	3	3	3	2	1	3	1	3	4	4	2	1	2	4	3	4	4	3	3	2	2	2	2	3	3	2
336	5	72	837	13	723	2	48	4	2	3	3	2	9	2	3	3	2	1	3	2	4	3	2	9	3	2	3	2	3	3	9	4	3	2	1	2	3	3	4	2	4	4	2	2	2	1	2	2	2
337	5	72	837	13	723	1	28	2	4	8	2	2	3	2	2	3	3	2	2	1	3	3	3	3	3	2	3	2	3	2	3	3	2	2	4	#NULL!	#NULL!	#NULL!	#NULL!	#NULL!	#NULL!	#NULL!	#NULL!	#NULL!	#NULL!	#NULL!	#NULL!	#NULL!	#NULL!
338	4	72	2143	13	724	1	65	5	1	2	3	3	2	4	3	4	3	3	3	3	2	2	3	1	2	3	2	4	3	3	3	4	4	4	3	4	2	2	2	1	3	2	3	1	2	2	3	3	3
339	4	72	2143	13	724	1	44	3	3	5	2	4	2	2	3	2	2	3	1	2	3	3	3	3	4	4	2	4	3	3	2	4	4	4	3	5	1	2	1	1	3	3	3	1	2	2	3	3	3
340	4	72	2143	13	724	2	18	1	2	3	3	3	3	2	3	1	3	4	1	3	2	3	3	3	4	3	2	3	3	2	3	3	4	4	3	4	2	2	1	2	4	3	2	2	2	3	3	3	3
341	4	72	2143	13	724	2	59	4	3	6	3	2	3	2	3	2	3	3	2	2	2	3	3	1	3	3	1	2	2	3	3	4	4	3	1	2	2	3	3	3	4	4	1	2	2	2	3	2	3
342	6	81	859	14	813	2	74	5	2	4	3	1	#NULL!	#NULL!	#NULL!	#NULL!	#NULL!	#NULL!	#NULL!	#NULL!	#NULL!	#NULL!	#NULL!	#NULL!	#NULL!	#NULL!	1	4	1	2	4	3	2	9	1	1	5	4	5	4	5	3	2	1	2	2	3	2	3
343	8	11	2606	1	111	2	25	2	3	6	3	2	2	2	2	3	2	1	3	4	4	3	4	3	3	3	2	2	3	2	2	3	2	3	4	#NULL!	#NULL!	#NULL!	#NULL!	#NULL!	#NULL!	#NULL!	#NULL!	#NULL!	#NULL!	#NULL!	#NULL!	#NULL!	#NULL!
344	8	11	2606	1	111	2	18	1	1	2	3	2	2	2	2	1	1	1	1	1	3	2	2	1	1	1	1	1	2	3	1	3	2	3	3	3	1	5	1	8	5	3	2	1	2	2	2	3	3
345	8	11	2606	1	220	2	32	3	4	8	2	4	3	2	3	1	4	3	2	3	3	4	3	1	2	3	2	3	3	2	1	3	2	3	1	2	3	3	4	3	3	4	2	1	2	1	1	2	2
346	8	11	2606	1	220	2	52	4	4	9	2	1	#NULL!	#NULL!	#NULL!	#NULL!	#NULL!	#NULL!	#NULL!	#NULL!	#NULL!	#NULL!	#NULL!	#NULL!	#NULL!	#NULL!	4	2	3	3	4	3	2	1	4	#NULL!	#NULL!	#NULL!	#NULL!	#NULL!	#NULL!	#NULL!	#NULL!	#NULL!	#NULL!	#NULL!	#NULL!	#NULL!	#NULL!
347	8	11	2606	1	213	1	61	5	4	7	3	1	#NULL!	#NULL!	#NULL!	#NULL!	#NULL!	#NULL!	#NULL!	#NULL!	#NULL!	#NULL!	#NULL!	#NULL!	#NULL!	#NULL!	3	2	1	3	2	3	1	3	1	1	4	4	5	4	5	4	4	2	1	2	2	2	2
351	7	32	2575	4	323	2	50	4	2	4	1	1	#NULL!	#NULL!	#NULL!	#NULL!	#NULL!	#NULL!	#NULL!	#NULL!	#NULL!	#NULL!	#NULL!	#NULL!	#NULL!	#NULL!	2	3	4	3	2	2	4	3	1	2	2	4	3	1	5	4	3	3	1	2	9	3	2
352	7	32	2575	4	323	1	67	5	2	4	1	3	3	3	2	4	4	1	3	4	5	1	2	3	4	2	3	3	1	3	4	3	2	2	1	2	4	1	3	4	3	2	1	3	2	9	1	2	3
353	7	32	2575	4	323	2	19	1	1	2	1	1	#NULL!	#NULL!	#NULL!	#NULL!	#NULL!	#NULL!	#NULL!	#NULL!	#NULL!	#NULL!	#NULL!	#NULL!	#NULL!	#NULL!	1	3	4	3	2	4	3	2	1	2	5	2	4	3	5	2	1	3	2	1	3	9	2
354	7	32	2575	4	323	2	28	2	4	8	1	4	3	9	1	3	4	3	2	1	5	4	4	3	2	2	1	3	2	4	3	2	3	2	1	1	3	1	4	5	3	2	2	1	1	3	3	2	2
355	7	32	2575	4	323	2	53	4	2	4	1	2	2	2	1	3	3	4	3	1	4	5	4	3	2	5	2	4	3	2	1	3	4	3	1	2	2	3	4	2	4	4	3	2	3	1	3	3	2
356	7	32	2575	4	323	1	41	3	3	5	3	4	1	4	2	4	4	2	3	4	2	4	5	2	4	3	2	2	4	3	2	2	1	4	1	3	5	4	4	1	3	1	3	1	2	2	2	2	2
357	7	32	2575	4	323	1	39	3	0	0	2	3	1	4	2	3	2	1	3	4	2	2	2	1	3	4	1	2	3	3	3	4	4	4	3	3	3	2	3	1	2	3	2	1	2	2	3	9	3
358	7	42	2611	6	427	1	67	5	1	2	2	1	#NULL!	#NULL!	#NULL!	#NULL!	#NULL!	#NULL!	#NULL!	#NULL!	#NULL!	#NULL!	#NULL!	#NULL!	#NULL!	#NULL!	1	1	1	2	2	1	2	2	1	4	4	4	3	3	2	3	1	1	2	2	3	3	2
359	7	42	2611	6	427	2	46	4	2	3	1	2	3	2	4	3	2	1	1	1	1	1	1	1	1	1	2	4	3	2	4	3	4	4	2	2	4	3	2	1	3	2	1	1	2	1	3	3	3
360	7	42	2611	6	427	1	66	5	2	3	2	2	3	2	4	1	3	3	1	1	1	1	1	1	1	1	2	4	3	3	4	3	3	4	3	3	5	4	2	2	2	2	2	1	1	1	2	2	3
361	7	42	2611	6	427	2	34	3	3	6	3	3	2	3	4	3	2	4	1	2	1	2	2	1	1	1	2	3	3	2	2	3	2	2	1	2	3	3	2	2	1	4	3	1	1	2	2	2	3
362	7	42	2611	6	427	2	32	3	3	6	1	3	2	3	4	2	2	5	1	2	2	1	1	1	1	1	2	3	2	4	3	2	3	3	1	1	3	3	3	2	3	4	3	1	1	1	1	1	1
363	4	52	1966	8	523	2	62	5	3	5	2	1	#NULL!	#NULL!	#NULL!	#NULL!	#NULL!	#NULL!	#NULL!	#NULL!	#NULL!	#NULL!	#NULL!	#NULL!	#NULL!	#NULL!	1	1	2	2	1	3	2	3	2	2	3	5	4	4	3	3	1	1	1	2	1	1	3
364	4	52	1966	8	523	2	37	3	3	5	3	2	3	2	5	3	4	2	2	4	2	4	3	3	4	3	1	1	1	2	4	2	1	2	1	3	5	5	4	4	5	4	3	1	1	2	1	1	3
365	4	52	1966	8	523	2	47	4	2	4	2	4	3	3	4	5	3	4	1	3	3	4	3	2	3	4	1	2	2	1	1	3	2	2	1	2	2	4	2	3	4	4	3	1	2	1	2	3	3
366	4	52	1966	8	523	1	60	5	4	8	1	2	2	3	3	3	2	2	1	4	3	4	4	2	3	4	2	3	4	2	4	4	4	4	2	3	2	2	3	4	4	3	3	2	1	1	2	2	3
367	4	52	1966	8	523	1	43	3	1	2	3	3	2	2	3	4	1	2	1	3	2	3	3	2	3	2	2	2	4	3	2	3	4	3	3	3	1	3	2	2	3	4	3	1	2	3	3	2	2
368	4	52	1966	8	523	1	76	5	2	3	3	3	3	4	4	5	3	2	2	3	2	4	3	2	2	3	1	2	4	2	4	4	3	3	1	3	2	3	1	3	1	4	3	2	1	2	2	2	2
369	4	52	1966	8	523	2	54	4	2	4	3	2	3	5	3	2	3	2	1	3	2	2	2	3	2	1	2	1	2	2	3	2	1	2	2	2	4	4	3	3	5	2	2	1	2	2	2	2	3
370	4	52	1966	8	523	2	65	5	2	3	2	1	#NULL!	#NULL!	#NULL!	#NULL!	#NULL!	#NULL!	#NULL!	#NULL!	#NULL!	#NULL!	#NULL!	#NULL!	#NULL!	#NULL!	1	2	2	1	3	4	1	2	1	2	4	4	5	4	3	3	2	1	2	1	3	3	3
371	4	52	1966	8	523	1	28	2	4	8	1	3	2	4	4	5	5	3	1	3	4	3	3	4	4	3	2	1	4	3	4	2	1	2	3	5	1	3	1	2	4	3	2	1	3	2	2	3	3
372	5	52	361	8	522	1	78	5	3	5	3	2	3	1	3	1	1	1	1	1	1	1	1	1	2	1	1	1	1	1	1	1	4	4	1	2	5	4	5	4	4	4	1	2	2	2	3	3	2
373	5	52	361	8	522	1	43	3	4	9	2	3	2	2	3	3	3	2	1	2	4	3	2	1	3	2	4	1	3	2	2	3	2	4	3	4	2	1	1	1	1	1	1	2	2	2	2	2	2
374	5	52	361	8	522	1	23	2	3	6	2	2	2	1	2	2	1	1	1	2	3	3	1	1	3	1	3	3	3	2	3	3	3	3	3	2	2	1	4	3	3	3	1	2	1	2	2	3	2
375	5	52	361	8	522	1	46	4	1	2	2	1	#NULL!	#NULL!	#NULL!	#NULL!	#NULL!	#NULL!	#NULL!	#NULL!	#NULL!	#NULL!	#NULL!	#NULL!	#NULL!	#NULL!	2	2	2	2	2	2	2	2	2	1	5	5	5	4	4	4	1	2	1	1	3	3	1
376	5	52	361	8	522	2	37	3	2	4	9	2	2	2	3	3	3	1	1	1	4	2	1	1	3	2	2	3	4	3	3	4	2	4	2	2	4	3	4	3	4	3	2	1	2	2	2	2	2
377	5	52	361	8	522	2	67	5	2	3	1	2	3	1	3	3	3	1	1	1	3	3	1	1	4	1	2	2	2	2	3	3	2	4	2	2	4	4	4	3	3	4	2	1	2	2	3	3	2
378	5	52	361	8	522	2	31	3	3	5	2	2	2	2	2	2	2	1	1	1	3	2	2	1	2	1	2	2	2	2	2	2	2	4	2	2	3	3	4	3	4	4	2	1	2	2	2	2	2
379	5	52	361	8	522	2	72	5	1	2	2	2	3	1	3	2	2	2	1	1	2	2	1	1	2	1	1	2	3	3	3	3	4	4	1	2	5	4	4	4	4	4	2	2	2	2	3	2	2
380	5	52	361	8	522	2	72	5	2	3	1	1	#NULL!	#NULL!	#NULL!	#NULL!	#NULL!	#NULL!	#NULL!	#NULL!	#NULL!	#NULL!	#NULL!	#NULL!	#NULL!	#NULL!	1	3	3	3	3	3	4	3	1	2	5	3	4	4	4	5	1	1	3	2	3	3	2
381	4	81	1322	14	816	1	38	3	3	5	2	3	2	3	3	3	3	3	2	3	3	4	4	3	3	3	4	4	4	4	4	4	4	4	3	3	1	1	1	1	3	3	3	1	2	2	3	3	3
382	4	81	1322	14	816	2	24	2	2	3	2	2	3	1	3	3	2	1	1	2	2	2	1	1	1	1	2	4	3	2	3	4	4	4	2	2	4	3	2	2	3	4	2	1	1	1	2	2	3
383	4	81	1322	14	816	2	36	3	4	8	1	3	2	2	3	3	3	3	1	3	2	4	3	3	4	3	4	4	4	2	4	4	4	4	2	2	2	1	2	1	2	1	4	1	1	1	2	2	3
384	4	81	1322	14	816	1	65	5	2	3	2	2	3	1	2	1	1	1	1	1	3	3	1	1	1	1	2	3	2	4	4	4	3	4	4	#NULL!	#NULL!	#NULL!	#NULL!	#NULL!	#NULL!	#NULL!	#NULL!	#NULL!	#NULL!	#NULL!	#NULL!	#NULL!	#NULL!
385	4	81	1322	14	816	2	42	3	3	6	1	2	3	2	2	2	3	3	2	1	1	3	3	2	2	2	3	3	3	2	3	3	3	3	1	2	4	4	4	3	4	2	3	1	1	1	2	2	2
386	4	81	1322	14	816	1	47	4	3	5	1	1	#NULL!	#NULL!	#NULL!	#NULL!	#NULL!	#NULL!	#NULL!	#NULL!	#NULL!	#NULL!	#NULL!	#NULL!	#NULL!	#NULL!	4	4	4	4	4	4	4	4	3	4	1	1	1	1	1	3	4	1	2	2	2	3	3
387	4	81	1322	14	816	1	57	4	1	2	2	2	2	2	4	3	1	4	1	2	2	2	2	1	2	1	4	4	4	4	4	4	4	4	2	2	3	1	1	2	1	4	3	1	2	2	3	3	3
388	4	71	2231	12	715	1	48	4	2	3	3	2	1	4	3	2	2	2	2	2	3	3	3	2	2	3	2	3	3	2	2	3	3	3	3	3	3	4	2	3	1	3	2	1	3	1	1	1	2
389	4	71	2231	12	715	2	34	3	3	5	3	3	2	4	3	2	3	3	2	3	4	4	4	4	2	2	2	2	2	2	2	3	2	3	2	3	4	5	3	4	2	4	2	1	2	2	2	2	2
390	4	71	2231	12	715	2	63	5	2	3	2	3	3	4	4	3	4	4	1	2	2	4	4	2	2	2	2	2	2	1	1	4	4	4	1	2	2	2	3	4	4	3	3	1	2	2	2	2	2
391	4	71	2231	12	715	1	62	5	3	5	2	2	2	2	4	2	2	2	2	2	3	3	3	1	1	2	2	3	3	1	3	3	3	3	2	2	3	3	3	4	3	4	3	1	1	1	2	2	2
392	6	42	1866	6	425	2	24	2	1	2	3	2	3	3	3	3	2	3	2	4	3	3	2	3	3	3	2	3	1	2	3	3	3	4	2	2	4	5	5	4	5	3	2	1	1	1	2	2	2
393	6	42	1866	6	425	2	72	5	2	3	3	2	2	1	2	2	3	2	3	3	3	2	2	2	3	2	2	3	2	1	2	2	2	2	1	2	3	4	4	3	5	3	2	1	2	2	2	2	2
394	6	42	1866	6	425	1	31	3	2	3	3	4	3	3	3	4	4	3	3	4	4	3	2	2	4	3	2	3	3	1	2	2	2	1	3	4	2	3	3	2	4	4	3	1	2	2	2	2	2
395	6	42	1866	6	425	2	62	5	3	6	3	2	3	2	2	3	3	2	3	3	3	2	2	3	3	2	1	3	3	2	3	2	2	3	1	2	4	5	4	2	5	3	3	1	2	2	2	2	2
396	6	42	1866	6	425	1	45	4	4	9	3	4	2	2	3	4	3	2	3	4	4	4	3	2	3	3	1	3	3	2	3	3	2	2	2	3	3	4	3	3	4	3	3	1	2	1	2	2	2
397	3	61	2574	10	612	2	75	5	3	5	2	2	3	2	2	2	2	2	1	1	2	1	2	2	2	1	2	4	4	4	4	4	4	3	1	2	1	2	3	8	2	3	2	2	1	2	3	3	2
398	3	61	2574	10	612	1	21	2	2	3	2	3	2	2	3	2	3	3	1	3	2	3	9	9	3	2	3	3	4	4	4	3	4	9	3	3	1	2	2	8	2	1	1	2	1	2	3	3	3
399	3	61	2574	10	612	2	32	3	3	5	3	1	#NULL!	#NULL!	#NULL!	#NULL!	#NULL!	#NULL!	#NULL!	#NULL!	#NULL!	#NULL!	#NULL!	#NULL!	#NULL!	#NULL!	1	3	4	3	3	3	9	3	2	2	4	4	3	4	5	4	2	2	1	2	3	3	3
400	3	61	2574	10	612	1	45	4	1	2	3	3	2	2	2	2	3	3	2	3	3	2	2	2	3	2	1	3	9	4	4	9	9	2	1	1	1	3	2	8	1	4	2	2	1	2	3	3	3
401	5	42	1988	6	424	1	40	3	3	5	2	4	2	3	3	3	2	3	4	3	3	3	2	3	2	3	3	3	2	2	2	3	3	2	2	3	3	3	3	3	3	4	4	1	2	2	2	2	2
402	5	42	1988	6	424	1	45	4	2	3	1	3	2	3	3	3	3	3	1	2	3	3	2	2	3	4	2	2	2	1	2	3	3	2	2	2	3	2	1	2	3	3	3	2	2	2	2	2	2
403	5	42	1988	6	424	2	40	3	3	6	2	3	2	3	3	3	3	3	3	3	3	3	3	3	3	3	2	3	2	1	2	3	2	2	2	3	3	3	2	3	4	3	3	2	2	2	2	2	2
404	5	42	1988	6	424	1	57	4	2	3	2	3	2	2	4	3	4	3	3	4	3	3	3	4	3	2	2	4	3	3	2	2	2	3	2	3	4	2	3	3	4	4	3	1	2	2	2	2	2
405	5	42	1988	6	424	2	80	5	1	2	2	3	3	2	3	3	3	3	2	2	2	2	3	2	2	2	1	2	3	2	2	3	2	2	1	2	5	5	5	4	4	4	2	2	2	2	2	2	2
406	5	42	1988	6	424	2	29	2	4	9	2	3	2	2	3	3	2	3	1	2	2	2	2	2	4	4	3	2	3	3	3	3	2	2	1	1	3	4	3	1	3	3	4	1	1	1	1	1	2
407	2	21	2011	2	217	2	44	3	2	4	2	2	9	2	2	3	3	3	3	3	3	2	2	3	3	3	3	3	3	3	3	3	4	3	1	2	2	4	4	1	2	2	2	2	2	2	3	2	2
408	2	21	2011	2	217	2	37	3	4	9	2	3	9	2	3	3	3	3	1	3	3	3	3	3	3	3	4	3	3	3	3	3	3	9	4	#NULL!	#NULL!	#NULL!	#NULL!	#NULL!	#NULL!	#NULL!	#NULL!	#NULL!	#NULL!	#NULL!	#NULL!	#NULL!	#NULL!
409	2	21	2011	2	217	1	50	4	2	4	1	2	3	5	2	2	2	3	1	3	2	3	3	1	3	3	3	3	3	3	3	3	3	3	3	3	4	1	9	5	1	1	1	2	2	2	3	3	3
410	2	21	2011	2	217	1	69	5	3	5	1	3	9	2	2	2	2	3	1	3	2	2	2	1	3	3	2	3	2	3	3	3	3	3	4	#NULL!	#NULL!	#NULL!	#NULL!	#NULL!	#NULL!	#NULL!	#NULL!	#NULL!	#NULL!	#NULL!	#NULL!	#NULL!	#NULL!
411	2	21	2011	2	217	2	78	5	3	5	2	1	#NULL!	#NULL!	#NULL!	#NULL!	#NULL!	#NULL!	#NULL!	#NULL!	#NULL!	#NULL!	#NULL!	#NULL!	#NULL!	#NULL!	1	1	1	1	1	1	1	1	1	2	5	5	5	5	3	3	1	2	1	2	3	2	2
412	2	21	2011	2	217	2	90	5	3	5	1	2	9	4	3	3	3	3	3	3	3	3	3	3	3	3	2	2	2	2	2	2	2	2	1	3	5	5	5	5	2	4	3	2	1	2	3	3	3
413	2	21	2011	2	217	1	33	3	4	9	1	2	9	2	3	3	3	3	3	3	2	3	3	3	3	3	2	1	4	2	1	1	2	9	1	2	3	3	3	3	3	3	4	2	2	3	2	2	2
414	2	21	2011	2	217	2	39	3	2	3	3	2	9	1	3	3	3	3	1	3	3	3	3	3	3	3	2	2	2	2	4	4	2	4	1	2	3	4	4	2	4	4	3	1	2	2	3	2	2
415	2	21	2011	2	217	2	63	5	3	5	2	2	3	2	2	2	2	2	1	2	2	2	2	1	3	3	2	2	2	2	2	2	2	3	1	3	5	5	4	4	4	4	3	1	2	2	3	2	2
416	2	21	2011	2	217	2	21	2	1	2	2	9	9	9	3	3	3	3	3	3	3	3	3	3	3	3	3	3	3	3	3	3	3	3	4	#NULL!	#NULL!	#NULL!	#NULL!	#NULL!	#NULL!	#NULL!	#NULL!	#NULL!	#NULL!	#NULL!	#NULL!	#NULL!	#NULL!
417	2	21	2011	2	217	1	20	2	3	6	3	9	9	9	9	9	9	9	9	9	9	9	9	9	9	9	3	2	2	9	1	1	1	9	4	#NULL!	#NULL!	#NULL!	#NULL!	#NULL!	#NULL!	#NULL!	#NULL!	#NULL!	#NULL!	#NULL!	#NULL!	#NULL!	#NULL!
418	7	53	1891	9	532	1	53	4	2	3	3	2	1	5	1	2	3	1	1	2	3	3	1	2	2	1	2	2	2	3	4	4	4	3	1	2	3	5	3	3	4	4	2	1	2	2	3	2	3
419	7	53	1891	9	532	2	41	3	3	5	2	2	2	2	3	3	3	1	2	2	3	3	2	1	2	2	1	2	2	4	3	3	3	4	1	4	4	4	4	4	5	5	3	1	2	2	3	2	2
420	7	53	1891	9	532	1	47	4	4	8	2	2	3	1	2	1	2	1	1	1	2	2	2	2	1	2	2	3	3	2	4	4	4	4	2	2	5	3	4	3	3	3	3	1	2	2	3	3	3
421	7	53	1891	9	532	1	32	3	3	5	2	3	3	2	3	2	4	2	1	3	2	3	2	1	2	1	3	3	4	1	9	4	3	4	2	3	3	2	4	2	1	3	4	1	2	2	3	2	2
422	7	53	1891	9	532	2	69	5	1	2	2	1	#NULL!	#NULL!	#NULL!	#NULL!	#NULL!	#NULL!	#NULL!	#NULL!	#NULL!	#NULL!	#NULL!	#NULL!	#NULL!	#NULL!	1	3	3	1	9	3	3	2	2	3	5	3	2	5	3	5	1	1	2	3	3	3	2
423	7	53	1891	9	532	1	69	5	2	3	3	1	#NULL!	#NULL!	#NULL!	#NULL!	#NULL!	#NULL!	#NULL!	#NULL!	#NULL!	#NULL!	#NULL!	#NULL!	#NULL!	#NULL!	2	2	3	1	3	3	2	1	1	2	3	3	2	4	4	4	2	1	2	1	3	3	2
424	7	53	1891	9	532	2	63	5	2	3	2	2	9	4	3	2	2	1	1	2	2	2	1	1	2	1	2	3	3	3	3	3	3	2	2	2	4	4	2	3	5	3	3	2	2	2	2	2	2
425	7	53	1891	9	532	1	52	4	0	0	3	2	3	2	3	2	2	1	1	1	3	3	2	1	3	2	2	2	2	2	3	2	1	4	2	3	2	3	2	2	4	4	3	1	3	2	2	3	1
426	7	53	1891	9	532	2	27	2	3	6	2	3	2	2	3	2	3	2	1	2	3	3	1	2	3	3	2	3	2	2	3	3	4	4	3	3	1	2	2	1	4	2	2	2	3	3	2	2	1
427	3	81	2498	14	812	1	55	4	1	2	2	9	2	2	3	4	4	3	2	3	3	4	4	3	4	4	3	2	3	4	4	3	3	3	4	#NULL!	#NULL!	#NULL!	#NULL!	#NULL!	#NULL!	#NULL!	#NULL!	#NULL!	#NULL!	#NULL!	#NULL!	#NULL!	#NULL!
428	3	81	2498	14	812	2	84	5	2	3	3	2	3	1	2	1	3	2	1	1	2	2	2	1	3	1	1	2	1	1	3	3	1	1	2	2	5	5	4	4	4	4	2	1	2	2	3	3	3
429	3	81	2498	14	812	2	70	5	1	2	3	1	#NULL!	#NULL!	#NULL!	#NULL!	#NULL!	#NULL!	#NULL!	#NULL!	#NULL!	#NULL!	#NULL!	#NULL!	#NULL!	#NULL!	1	1	2	2	9	9	1	1	4	#NULL!	#NULL!	#NULL!	#NULL!	#NULL!	#NULL!	#NULL!	#NULL!	#NULL!	#NULL!	#NULL!	#NULL!	#NULL!	#NULL!
430	3	81	2498	14	812	1	37	3	3	5	3	2	3	3	3	2	3	2	1	2	3	3	2	1	3	2	3	2	2	3	3	3	2	2	3	2	5	3	3	2	2	3	2	1	1	2	2	3	3
431	3	81	2498	14	812	2	45	4	4	9	2	5	2	2	4	3	4	3	3	4	2	4	2	1	4	4	3	3	4	2	3	4	3	4	1	2	2	4	2	3	1	4	2	1	2	3	3	3	3
432	3	81	2498	14	812	2	62	5	2	3	3	2	3	1	2	3	2	2	1	2	3	3	3	2	3	3	1	1	1	1	1	1	2	3	1	3	4	4	2	4	3	3	2	2	2	2	2	3	3
433	6	61	1806	10	612	2	50	4	3	6	2	3	2	2	4	2	3	4	2	3	1	3	4	2	3	3	3	2	3	2	4	4	4	3	1	2	1	3	3	8	3	5	4	1	1	1	2	3	2
434	6	61	1806	10	612	1	75	5	2	3	2	2	2	2	2	2	1	2	1	1	1	2	3	2	2	1	1	3	3	2	4	4	2	1	3	3	2	1	1	3	1	5	2	1	3	3	3	3	3
435	6	61	1806	10	612	1	42	3	4	9	1	3	2	4	4	3	3	2	1	4	2	3	2	4	3	2	4	3	2	4	3	2	2	4	2	2	3	2	4	3	2	3	4	1	2	2	3	2	2
436	6	61	1806	10	612	2	62	5	2	3	2	3	2	1	3	2	3	3	1	3	1	3	3	1	2	3	1	2	2	1	3	3	2	2	1	2	4	4	3	4	2	5	3	1	1	2	3	3	2
437	6	61	1806	10	612	2	70	5	3	5	3	2	3	2	2	1	2	2	1	1	1	1	1	1	2	1	1	2	2	1	3	2	1	1	2	2	4	5	5	4	2	4	2	1	1	2	3	3	3
438	6	61	1806	10	612	1	31	3	2	4	2	3	2	3	3	2	3	2	1	3	1	2	3	2	3	2	2	2	3	2	3	3	3	3	2	2	3	3	4	3	3	4	3	1	1	2	2	2	2
439	6	61	1806	10	612	2	51	4	3	5	3	1	#NULL!	#NULL!	#NULL!	#NULL!	#NULL!	#NULL!	#NULL!	#NULL!	#NULL!	#NULL!	#NULL!	#NULL!	#NULL!	#NULL!	1	1	1	1	1	1	1	2	1	3	5	5	5	4	5	5	2	1	3	3	3	3	3
440	6	61	1806	10	612	2	37	3	4	9	2	2	3	2	3	2	2	3	1	3	2	4	3	2	4	2	3	2	4	3	2	4	3	2	2	2	4	5	5	2	4	5	2	1	1	2	2	2	2
441	6	42	2572	6	421	2	35	3	2	4	2	4	2	1	4	4	3	2	2	2	4	3	2	2	5	3	1	3	3	1	3	4	1	2	1	2	5	4	5	3	4	5	3	1	2	2	3	3	3
442	6	42	2572	6	421	2	29	2	4	9	3	3	3	2	3	2	4	1	1	1	3	2	1	1	4	1	2	1	2	3	2	3	9	9	1	2	4	5	3	4	4	3	2	1	2	2	2	2	2
443	6	42	2572	6	421	2	19	1	3	6	3	2	3	2	3	1	2	1	1	1	3	2	1	1	4	2	4	1	1	3	1	1	1	9	3	3	4	5	2	3	4	2	1	2	1	1	1	1	2
444	6	42	2572	6	421	1	65	5	1	2	2	5	2	1	4	1	9	1	1	2	3	1	9	1	9	1	1	9	9	2	9	3	4	3	4	#NULL!	#NULL!	#NULL!	#NULL!	#NULL!	#NULL!	#NULL!	#NULL!	#NULL!	#NULL!	#NULL!	#NULL!	#NULL!	#NULL!
445	5	61	903	10	611	2	45	4	3	5	2	2	2	2	3	3	2	3	1	2	2	2	2	1	3	2	3	1	4	4	2	3	2	4	2	2	2	3	5	3	2	4	1	1	2	2	3	3	3
446	5	61	903	10	611	1	72	5	2	3	2	2	3	1	2	3	9	1	1	2	2	1	9	1	3	1	2	1	3	2	2	2	1	3	1	2	4	4	3	5	2	3	2	1	1	2	3	3	3
447	5	61	903	10	611	1	38	3	1	2	2	2	3	1	2	3	2	2	1	2	2	2	2	1	3	2	2	1	4	3	2	3	2	4	3	2	4	2	3	4	4	4	1	1	1	2	3	3	3
448	5	61	903	10	611	1	23	2	3	5	1	1	#NULL!	#NULL!	#NULL!	#NULL!	#NULL!	#NULL!	#NULL!	#NULL!	#NULL!	#NULL!	#NULL!	#NULL!	#NULL!	#NULL!	1	1	9	2	2	3	3	4	1	2	3	3	4	4	2	3	1	1	2	2	3	3	3
449	5	61	903	10	611	2	58	4	2	3	2	2	2	1	2	2	2	2	1	3	2	2	1	2	3	2	1	2	3	3	2	4	2	3	2	2	3	3	5	4	2	4	1	1	2	2	2	3	3
450	5	61	903	10	611	1	36	3	2	3	1	2	2	2	3	2	2	3	1	2	2	2	1	1	3	2	2	2	9	3	2	4	2	3	3	2	2	3	4	4	1	4	2	1	3	2	3	2	3
451	5	61	903	10	611	2	66	5	3	5	2	2	2	1	3	3	2	2	2	1	2	1	2	1	4	2	2	1	2	2	2	3	1	4	2	1	3	3	4	4	2	3	1	1	1	2	2	2	3
452	5	61	903	10	611	2	74	5	4	9	3	2	2	1	3	2	1	2	1	2	2	1	1	1	4	1	2	1	4	2	1	2	2	9	2	2	3	5	4	4	2	4	1	1	3	2	2	3	3
453	7	32	2531	4	323	1	37	3	2	4	1	1	#NULL!	#NULL!	#NULL!	#NULL!	#NULL!	#NULL!	#NULL!	#NULL!	#NULL!	#NULL!	#NULL!	#NULL!	#NULL!	#NULL!	2	3	4	2	1	3	4	9	4	#NULL!	#NULL!	#NULL!	#NULL!	#NULL!	#NULL!	#NULL!	#NULL!	#NULL!	#NULL!	#NULL!	#NULL!	#NULL!	#NULL!
454	7	32	2531	4	323	1	57	4	2	4	1	2	2	2	3	4	3	2	4	1	4	5	3	3	2	3	2	3	1	4	3	2	1	3	1	2	3	4	2	3	3	4	2	1	2	1	3	3	3
455	7	32	2531	4	323	2	67	5	2	4	1	4	2	3	1	3	4	3	2	5	4	3	1	1	1	1	2	3	4	1	2	3	2	1	3	4	3	4	4	3	2	3	3	2	1	3	2	2	3
456	7	32	2531	4	323	2	62	5	3	5	1	1	#NULL!	#NULL!	#NULL!	#NULL!	#NULL!	#NULL!	#NULL!	#NULL!	#NULL!	#NULL!	#NULL!	#NULL!	#NULL!	#NULL!	2	3	4	3	3	2	3	3	1	1	4	3	2	4	3	4	3	1	2	3	2	1	3
457	5	81	2579	14	813	2	70	5	3	5	2	2	3	1	2	3	1	2	1	2	2	1	1	1	3	2	2	2	3	3	4	4	4	4	1	3	4	5	3	4	2	2	2	2	1	3	3	3	3
458	5	81	2579	14	813	2	29	2	4	8	2	2	3	1	2	2	2	1	1	1	2	2	1	1	3	1	2	2	3	4	4	3	3	4	1	2	2	5	4	2	5	2	1	2	2	3	3	3	3
459	5	81	2579	14	813	1	44	3	4	8	2	2	2	1	2	2	2	3	1	1	3	2	2	1	3	2	1	2	1	1	1	1	2	2	3	4	1	2	1	1	1	1	1	1	2	3	3	3	3
460	5	81	2579	14	813	2	44	3	3	5	3	1	#NULL!	#NULL!	#NULL!	#NULL!	#NULL!	#NULL!	#NULL!	#NULL!	#NULL!	#NULL!	#NULL!	#NULL!	#NULL!	#NULL!	1	1	2	1	2	2	2	4	1	1	1	5	5	5	5	1	1	3	1	3	3	3	3
461	5	81	2579	14	813	2	66	5	2	3	2	2	3	1	2	1	1	1	1	1	2	2	1	1	4	2	1	4	4	3	3	4	4	4	1	1	5	5	5	5	5	5	5	2	1	3	3	3	3
462	5	81	2579	14	813	1	45	4	2	3	2	3	2	2	2	2	2	2	1	1	2	1	1	1	3	1	1	3	3	3	3	3	3	4	4	#NULL!	#NULL!	#NULL!	#NULL!	#NULL!	#NULL!	#NULL!	#NULL!	#NULL!	#NULL!	#NULL!	#NULL!	#NULL!	#NULL!
463	5	81	2579	14	813	1	51	4	2	3	1	1	#NULL!	#NULL!	#NULL!	#NULL!	#NULL!	#NULL!	#NULL!	#NULL!	#NULL!	#NULL!	#NULL!	#NULL!	#NULL!	#NULL!	2	2	2	2	2	3	4	4	1	2	1	1	1	1	1	1	1	1	3	3	3	3	3
464	5	81	2579	14	813	1	79	5	1	1	1	2	9	1	1	1	1	1	1	1	1	1	1	1	2	1	4	4	4	4	4	4	4	4	4	#NULL!	#NULL!	#NULL!	#NULL!	#NULL!	#NULL!	#NULL!	#NULL!	#NULL!	#NULL!	#NULL!	#NULL!	#NULL!	#NULL!
465	4	62	2057	11	626	2	19	1	3	6	3	9	9	9	3	3	3	3	9	3	3	3	9	9	3	3	3	3	3	4	4	4	4	4	3	5	2	1	1	2	2	3	9	1	2	2	2	2	3
466	4	62	2057	11	626	1	63	5	4	9	3	1	#NULL!	#NULL!	#NULL!	#NULL!	#NULL!	#NULL!	#NULL!	#NULL!	#NULL!	#NULL!	#NULL!	#NULL!	#NULL!	#NULL!	2	2	2	2	2	2	2	2	1	2	5	5	3	4	5	2	1	1	2	2	2	2	2
467	4	62	2057	11	626	1	51	4	2	3	2	4	3	3	4	3	3	3	1	3	3	3	3	3	4	3	3	4	3	3	3	3	9	4	2	2	5	5	5	5	5	5	2	1	1	2	3	2	2
468	4	62	2057	11	626	1	55	4	2	3	2	3	2	1	5	2	2	3	3	2	2	2	2	1	3	2	1	2	3	2	4	4	3	3	3	3	3	3	2	3	3	4	2	1	1	1	2	3	3
469	4	62	2057	11	626	1	29	2	1	2	2	9	9	9	3	3	9	2	1	2	3	3	2	1	2	2	2	9	4	3	4	9	4	4	3	2	1	3	2	8	2	4	9	1	2	2	3	3	3
470	4	62	2057	11	626	2	32	3	3	6	2	9	9	9	2	2	2	2	1	2	2	2	2	2	2	2	2	9	9	2	9	4	2	4	3	3	4	4	3	3	3	3	2	2	2	2	2	3	2
471	4	62	2057	11	626	2	44	3	4	9	3	3	2	2	2	9	2	2	9	2	3	3	2	2	3	2	3	3	3	9	9	9	9	9	1	1	3	3	2	2	4	4	2	1	1	1	1	2	2
472	4	62	2057	11	626	2	33	3	3	5	9	1	#NULL!	#NULL!	#NULL!	#NULL!	#NULL!	#NULL!	#NULL!	#NULL!	#NULL!	#NULL!	#NULL!	#NULL!	#NULL!	#NULL!	1	2	2	2	3	4	2	3	1	3	5	5	5	5	5	5	1	2	2	2	3	3	3
473	4	62	2057	11	626	2	69	5	2	3	3	2	3	2	3	1	1	1	1	2	3	2	1	1	3	2	1	1	1	1	2	2	2	2	2	2	3	4	4	4	5	5	1	1	1	1	2	3	2
474	5	81	2608	14	814	2	59	4	3	6	2	2	3	5	2	1	1	1	1	1	2	2	1	1	1	1	1	2	2	1	2	4	4	1	2	3	3	5	4	4	5	4	1	1	2	1	3	3	2
475	5	81	2608	14	814	1	35	3	2	4	3	2	3	4	2	2	3	3	1	2	3	3	3	2	1	2	2	3	3	2	3	4	4	4	3	2	2	2	4	3	3	4	2	1	2	2	3	3	2
476	5	81	2608	14	814	1	32	3	3	5	3	3	2	4	3	2	2	2	3	1	3	3	2	2	2	1	2	3	2	2	2	3	4	3	2	2	4	4	4	3	5	4	3	1	2	1	3	2	2
477	5	81	2608	14	814	2	46	4	2	3	2	2	3	1	5	1	2	2	1	1	2	2	1	1	1	2	1	1	1	2	2	2	2	1	1	2	4	4	4	4	3	4	2	1	2	2	3	3	3
478	5	81	2608	14	814	2	42	3	3	6	2	3	2	3	2	2	2	2	1	1	3	3	2	2	2	1	1	3	3	2	4	4	4	3	3	2	3	3	4	2	3	4	3	1	3	1	3	3	2
479	5	81	2608	14	814	1	18	1	1	2	3	2	2	1	1	1	1	1	2	1	2	2	1	1	1	1	1	3	2	2	3	3	2	3	3	4	2	2	4	2	4	4	2	1	1	1	3	2	2
480	6	51	2003	7	512	1	69	5	2	4	2	2	2	1	2	4	2	3	1	2	2	2	2	2	4	3	2	4	3	3	4	4	3	3	3	3	4	2	2	2	3	5	3	1	2	2	3	3	2
481	6	51	2003	7	512	2	57	4	3	6	3	3	2	2	3	3	2	3	1	3	2	3	2	3	4	3	2	2	3	1	2	3	2	4	2	2	3	4	3	3	4	3	3	1	3	2	2	2	2
482	6	51	2003	7	512	2	19	1	1	2	2	3	2	2	4	3	4	3	2	3	3	3	3	3	4	4	2	3	3	2	3	3	3	4	3	2	3	2	4	3	2	3	3	1	2	2	2	3	3
483	6	51	2003	7	512	2	42	3	4	9	3	3	3	3	3	4	2	2	3	2	2	2	2	2	2	3	1	2	2	1	2	2	1	3	2	2	5	4	4	4	4	4	3	1	2	2	2	2	2
484	6	51	2003	7	512	1	65	5	2	4	2	3	2	2	4	3	3	3	1	3	3	3	3	3	5	3	1	2	2	2	3	2	3	3	1	2	3	4	4	4	2	4	4	1	1	1	3	3	3
485	6	51	2003	7	512	2	31	3	1	2	1	2	2	2	3	3	3	2	1	2	2	2	2	2	5	3	1	4	4	1	3	4	3	2	1	2	3	3	3	3	3	5	1	1	1	2	3	3	2
486	6	51	2003	7	512	1	36	3	3	6	2	3	2	2	4	4	2	3	1	3	2	2	3	2	3	3	2	3	3	1	3	3	2	3	3	4	2	2	3	2	2	3	3	1	2	1	3	3	2
487	5	53	1613	9	531	1	42	3	3	6	1	2	3	2	2	2	2	2	1	2	2	3	3	2	3	3	1	2	2	2	3	2	2	2	3	3	4	3	3	3	4	4	3	1	2	2	3	3	3
488	5	53	1613	9	531	1	80	5	2	4	1	2	3	2	2	2	2	3	2	2	2	2	3	2	2	3	2	2	2	2	2	3	2	2	3	3	3	3	1	4	4	4	2	1	2	3	3	3	3
489	5	53	1613	9	531	2	21	2	2	4	2	9	9	2	5	4	4	3	4	4	3	3	3	4	4	4	1	2	2	2	2	3	3	2	3	3	4	3	4	4	3	3	4	1	2	2	3	3	2
490	5	53	1613	9	531	1	58	4	2	4	2	2	2	2	2	2	3	3	3	3	3	2	3	3	3	2	1	2	1	2	2	2	1	2	3	3	3	3	4	3	3	4	4	1	2	3	3	3	3
491	5	53	1613	9	531	2	77	5	2	4	3	1	#NULL!	#NULL!	#NULL!	#NULL!	#NULL!	#NULL!	#NULL!	#NULL!	#NULL!	#NULL!	#NULL!	#NULL!	#NULL!	#NULL!	1	2	2	2	1	1	2	2	1	2	4	4	3	4	4	3	2	1	1	2	3	3	2
492	5	53	1613	9	531	2	50	4	4	9	2	2	3	4	3	2	2	1	1	2	2	2	2	2	2	2	1	2	2	2	2	2	2	2	2	2	4	4	3	4	4	4	4	1	2	2	2	3	2
493	5	53	1613	9	531	1	84	5	4	9	1	2	3	2	1	2	2	3	3	2	3	3	3	3	3	3	1	1	1	2	2	1	1	2	3	3	4	4	3	3	4	3	1	1	2	3	3	3	3
494	5	53	1613	9	531	1	16	1	1	2	2	9	2	2	2	2	2	2	2	2	2	2	2	1	2	3	1	2	2	2	2	2	2	3	3	4	5	3	9	9	9	4	4	1	1	3	3	3	3
495	5	53	1613	9	531	2	36	3	3	5	1	2	3	4	2	4	3	3	4	4	4	4	4	3	4	4	2	2	2	3	3	2	2	3	1	2	4	4	3	4	4	3	4	1	2	2	2	2	2
496	5	53	1613	9	531	2	38	3	3	6	2	2	2	9	4	4	4	4	5	4	4	4	3	3	4	4	1	3	3	3	2	2	1	2	1	2	4	4	3	4	4	3	1	1	2	2	2	2	2
497	2	42	2523	6	421	2	18	1	2	4	2	3	3	2	3	2	4	4	1	3	2	3	3	2	4	4	2	2	2	2	3	3	3	2	3	2	4	3	4	4	5	3	5	1	1	1	3	3	2
498	2	42	2523	6	421	2	43	3	4	8	2	4	3	2	3	3	3	3	1	3	2	3	3	3	3	3	2	2	1	2	2	2	2	2	2	2	3	4	4	4	5	4	4	1	1	1	3	3	2
499	2	42	2523	6	421	2	32	3	3	5	3	3	3	2	3	3	3	3	3	3	3	3	3	3	3	3	1	1	1	1	1	1	1	1	2	2	3	3	3	3	3	3	3	2	1	1	3	3	2
500	2	42	2523	6	421	1	54	4	2	4	1	3	3	2	3	3	3	3	3	3	3	3	3	3	3	3	1	1	1	1	1	1	1	1	2	2	5	5	5	5	5	3	3	2	1	1	2	2	2
501	2	42	2523	6	421	1	50	4	2	4	2	3	3	2	2	2	2	2	2	2	3	3	3	2	2	2	2	2	2	2	2	2	2	2	3	3	3	3	3	3	3	3	3	1	1	1	3	3	3
502	2	42	2523	6	421	1	65	5	1	2	1	2	3	1	2	2	2	3	3	2	3	3	2	2	2	3	1	1	1	1	1	1	1	1	2	2	3	3	3	3	3	3	3	2	1	1	3	3	3
503	2	42	2523	6	421	1	29	2	3	5	2	2	3	2	3	3	3	3	3	3	3	3	3	3	3	3	1	1	1	1	1	1	1	1	1	2	3	3	3	3	3	3	3	1	1	1	2	2	2
504	3	61	2475	10	614	1	37	3	2	4	1	3	3	2	3	2	2	3	2	2	2	2	2	2	2	2	2	2	1	3	9	9	9	3	3	3	2	2	2	2	2	3	3	2	2	2	3	3	2
505	3	61	2475	10	614	2	63	5	2	4	3	2	2	5	2	1	2	1	1	1	2	1	2	1	2	2	3	2	1	4	2	2	3	2	1	2	4	4	4	4	3	4	2	2	2	1	2	3	2
506	3	61	2475	10	614	2	59	4	4	9	3	2	2	3	2	2	2	2	9	2	3	2	2	2	2	2	3	2	2	9	3	9	2	3	1	2	2	3	3	2	3	3	2	2	1	2	2	3	2
507	3	61	2475	10	615	1	59	4	3	5	3	3	3	3	4	1	2	2	1	1	2	1	1	1	3	1	9	1	4	1	2	3	3	4	1	3	3	3	4	4	2	4	1	2	1	1	2	3	2
508	3	61	2475	10	614	2	67	5	3	5	2	2	1	2	2	2	2	2	1	2	2	2	1	1	2	1	3	3	3	4	4	3	4	4	3	4	5	3	4	4	2	4	2	3	1	2	3	3	3
509	3	61	2475	10	614	1	64	5	1	2	3	0	0	0	0	0	0	0	0	0	0	0	0	0	0	0	2	9	1	2	9	9	3	2	2	2	4	4	5	5	4	4	2	2	2	1	3	3	3
510	3	61	2475	10	614	1	69	5	4	9	2	2	1	2	2	9	1	2	1	1	2	2	2	1	3	1	4	2	2	4	9	3	2	3	1	2	5	3	4	5	3	4	2	2	1	1	2	3	3
511	8	11	2077	1	111	1	38	3	3	6	1	3	2	2	4	3	4	2	2	3	3	3	2	2	3	3	3	3	3	4	4	4	3	4	3	4	3	3	2	1	3	3	2	1	2	3	2	3	3
512	8	11	2077	1	111	2	22	2	3	5	2	2	3	2	3	4	3	2	2	3	4	3	3	3	3	3	3	3	9	4	4	4	4	4	1	2	1	3	3	1	3	3	2	2	2	2	2	2	3
513	8	11	2077	1	111	2	41	3	3	5	2	3	2	2	2	2	1	3	1	1	2	1	1	1	2	1	2	3	4	3	4	4	4	4	2	1	4	4	4	4	4	4	1	1	2	2	3	2	2
514	8	11	2077	1	111	1	17	1	1	2	3	2	2	3	3	3	4	4	2	3	3	4	3	2	3	4	2	3	3	3	3	3	2	4	3	5	1	1	1	8	3	1	2	2	2	3	3	3	3
515	8	11	2077	1	111	1	56	4	3	6	2	3	2	2	3	2	2	3	2	2	2	2	2	2	2	3	3	3	3	3	4	4	3	4	3	4	2	3	1	3	4	3	1	1	2	2	3	3	2
516	8	11	2077	1	111	2	62	5	3	5	1	2	3	2	3	3	3	2	1	2	3	3	2	2	2	2	2	3	4	3	4	4	3	4	2	2	3	4	3	2	3	4	2	1	2	2	2	2	1
517	8	11	2077	1	111	2	55	4	2	3	2	1	#NULL!	#NULL!	#NULL!	#NULL!	#NULL!	#NULL!	#NULL!	#NULL!	#NULL!	#NULL!	#NULL!	#NULL!	#NULL!	#NULL!	1	2	3	2	2	3	2	2	1	1	2	5	4	2	3	4	1	1	1	2	3	3	1
518	8	11	2077	1	111	1	71	5	4	9	2	2	3	1	2	1	1	2	1	1	2	1	1	1	3	2	2	4	4	3	4	4	4	3	2	2	5	3	3	4	3	4	1	1	2	2	3	3	2
519	4	72	2025	13	724	1	15	1	1	2	1	1	#NULL!	#NULL!	#NULL!	#NULL!	#NULL!	#NULL!	#NULL!	#NULL!	#NULL!	#NULL!	#NULL!	#NULL!	#NULL!	#NULL!	2	3	3	3	2	3	4	3	4	#NULL!	#NULL!	#NULL!	#NULL!	#NULL!	#NULL!	#NULL!	#NULL!	#NULL!	#NULL!	#NULL!	#NULL!	#NULL!	#NULL!
520	4	72	2025	13	724	1	28	2	2	4	2	1	#NULL!	#NULL!	#NULL!	#NULL!	#NULL!	#NULL!	#NULL!	#NULL!	#NULL!	#NULL!	#NULL!	#NULL!	#NULL!	#NULL!	2	3	3	3	2	3	3	3	2	3	2	3	4	3	4	4	4	1	1	2	2	1	2
521	4	72	2025	13	724	1	31	3	2	4	1	1	#NULL!	#NULL!	#NULL!	#NULL!	#NULL!	#NULL!	#NULL!	#NULL!	#NULL!	#NULL!	#NULL!	#NULL!	#NULL!	#NULL!	2	3	2	3	3	3	3	3	4	#NULL!	#NULL!	#NULL!	#NULL!	#NULL!	#NULL!	#NULL!	#NULL!	#NULL!	#NULL!	#NULL!	#NULL!	#NULL!	#NULL!
522	4	72	2025	13	724	2	32	3	2	4	2	1	#NULL!	#NULL!	#NULL!	#NULL!	#NULL!	#NULL!	#NULL!	#NULL!	#NULL!	#NULL!	#NULL!	#NULL!	#NULL!	#NULL!	2	3	3	3	3	3	3	3	1	1	4	3	4	3	3	4	4	1	1	2	2	2	2
523	4	72	2025	13	724	2	46	4	3	6	1	1	#NULL!	#NULL!	#NULL!	#NULL!	#NULL!	#NULL!	#NULL!	#NULL!	#NULL!	#NULL!	#NULL!	#NULL!	#NULL!	#NULL!	3	3	3	3	2	3	3	3	3	2	2	3	3	3	3	2	3	2	2	2	2	2	2
524	4	72	2025	13	724	2	62	5	4	9	1	1	#NULL!	#NULL!	#NULL!	#NULL!	#NULL!	#NULL!	#NULL!	#NULL!	#NULL!	#NULL!	#NULL!	#NULL!	#NULL!	#NULL!	1	1	1	1	1	1	1	1	1	2	2	3	2	3	3	2	3	1	2	2	2	1	2
525	2	62	1796	11	623	2	61	5	3	5	1	2	3	4	4	2	3	4	2	3	2	3	4	2	1	2	1	2	3	2	2	3	2	4	1	2	4	3	4	3	5	3	4	1	2	2	3	3	3
526	2	62	1796	11	623	2	42	3	2	3	3	3	2	5	4	2	2	4	1	3	2	4	4	3	2	3	1	1	2	2	1	3	3	3	1	2	4	2	4	2	5	3	3	2	2	2	2	2	2
527	2	62	1796	11	623	2	20	2	1	2	3	3	3	4	4	1	1	3	1	1	1	3	3	1	2	2	2	1	3	3	1	1	1	4	3	4	5	4	3	3	4	3	3	1	1	1	1	1	1
528	2	62	1796	11	623	1	47	4	2	3	1	2	2	2	4	2	2	3	2	3	3	2	3	2	3	3	2	2	2	2	2	2	2	4	3	3	5	4	3	4	4	3	3	1	1	3	3	3	3
529	2	62	1796	11	623	1	42	3	3	5	2	2	2	3	4	1	2	4	1	1	1	3	2	1	2	2	1	3	4	2	3	4	4	4	3	2	3	3	4	3	2	4	3	1	1	1	2	2	2
530	2	62	1796	11	623	2	62	5	4	10	1	1	#NULL!	#NULL!	#NULL!	#NULL!	#NULL!	#NULL!	#NULL!	#NULL!	#NULL!	#NULL!	#NULL!	#NULL!	#NULL!	#NULL!	2	3	4	2	3	4	2	4	1	2	4	4	4	3	3	4	4	1	1	1	2	2	2
531	2	62	1796	11	623	2	71	5	1	2	1	2	2	2	2	1	2	3	1	1	2	3	3	1	3	3	2	3	4	3	4	4	4	3	1	2	5	5	4	4	1	4	3	3	1	3	3	3	3
532	2	62	1796	11	623	2	63	5	3	5	2	2	9	2	4	2	2	4	1	2	1	4	4	2	4	3	2	2	3	3	3	3	3	3	2	2	3	3	3	1	1	4	2	2	1	2	3	2	2
533	2	62	1796	11	623	1	26	2	2	3	1	1	#NULL!	#NULL!	#NULL!	#NULL!	#NULL!	#NULL!	#NULL!	#NULL!	#NULL!	#NULL!	#NULL!	#NULL!	#NULL!	#NULL!	3	3	3	3	3	3	3	3	3	4	4	2	2	4	2	2	1	2	2	2	3	3	3
534	1	21	1707	2	218	2	47	4	3	6	3	2	2	2	3	2	3	3	3	3	1	3	3	2	2	2	2	2	2	2	2	2	2	2	1	3	3	4	4	2	3	3	3	1	2	2	2	3	3
535	1	21	1707	2	218	1	53	4	2	4	1	2	2	2	3	2	3	3	1	2	2	2	2	1	2	1	2	2	2	2	2	2	2	2	3	5	1	1	1	3	2	2	2	3	2	2	3	3	3
536	1	21	1707	2	218	2	30	3	4	8	3	3	1	2	3	3	3	3	2	2	2	3	3	1	2	2	2	2	2	2	2	2	2	3	2	2	3	2	3	8	2	4	3	1	2	2	2	3	3
537	1	21	1707	2	218	1	50	4	2	4	3	2	3	5	2	2	2	3	2	3	2	2	2	2	2	2	3	1	4	2	1	3	1	1	3	2	2	3	4	3	2	2	2	2	2	2	3	3	3
538	1	21	1707	2	218	2	21	2	3	6	3	2	3	2	4	2	3	2	1	3	2	2	2	1	2	2	2	2	2	2	2	2	2	3	3	4	3	3	3	3	3	3	3	1	2	3	2	3	3
539	1	21	1707	2	218	1	33	3	4	9	3	2	2	2	3	2	2	2	1	2	1	1	1	1	2	1	2	2	2	2	2	2	2	4	3	5	1	1	1	8	3	3	3	2	2	2	2	3	3
540	1	21	1707	2	218	1	48	4	2	3	3	3	2	3	3	3	3	4	1	4	3	3	3	3	3	3	2	2	2	2	2	2	2	3	4	#NULL!	#NULL!	#NULL!	#NULL!	#NULL!	#NULL!	#NULL!	#NULL!	#NULL!	#NULL!	#NULL!	#NULL!	#NULL!	#NULL!
541	1	21	1707	2	218	2	74	5	3	6	3	2	3	2	2	1	2	1	1	1	2	2	1	1	1	1	1	1	1	1	1	2	1	2	2	3	5	4	4	4	4	4	2	1	2	2	3	3	3
542	4	62	2604	11	623	2	19	1	2	4	3	1	#NULL!	#NULL!	#NULL!	#NULL!	#NULL!	#NULL!	#NULL!	#NULL!	#NULL!	#NULL!	#NULL!	#NULL!	#NULL!	#NULL!	3	3	3	4	4	4	4	4	3	5	1	1	1	1	1	1	1	2	2	3	3	3	3
543	4	62	2604	11	623	1	45	4	3	6	1	2	3	2	3	2	1	2	1	1	2	2	2	2	2	2	1	1	1	1	2	1	1	1	2	3	4	3	3	2	3	2	4	1	2	2	1	2	2
544	4	62	2604	11	623	2	45	4	3	6	1	2	3	5	3	2	2	4	1	4	2	2	3	1	2	1	1	1	2	3	3	2	3	2	2	2	1	3	2	1	4	2	3	1	3	2	3	3	2
545	4	62	2604	11	623	2	44	3	4	10	3	1	#NULL!	#NULL!	#NULL!	#NULL!	#NULL!	#NULL!	#NULL!	#NULL!	#NULL!	#NULL!	#NULL!	#NULL!	#NULL!	#NULL!	1	1	1	3	2	1	2	3	1	1	3	4	3	4	4	3	1	2	2	1	2	2	1
546	4	62	2604	11	623	1	45	4	3	6	3	3	2	2	3	4	3	2	1	1	2	2	2	2	2	2	3	2	2	4	3	3	3	3	2	3	3	3	2	2	3	3	3	1	1	2	2	2	3
547	4	62	2604	11	623	1	68	5	2	4	3	1	#NULL!	#NULL!	#NULL!	#NULL!	#NULL!	#NULL!	#NULL!	#NULL!	#NULL!	#NULL!	#NULL!	#NULL!	#NULL!	#NULL!	1	1	3	1	9	3	3	3	1	1	1	2	2	1	2	1	1	1	2	3	3	3	3
548	4	62	2604	11	623	2	70	5	1	2	1	3	3	4	3	3	2	4	1	2	2	2	2	2	2	2	2	3	3	3	2	2	2	1	1	1	1	2	4	1	2	1	3	1	2	2	3	3	3
549	4	62	2604	11	623	2	39	3	3	5	1	1	#NULL!	#NULL!	#NULL!	#NULL!	#NULL!	#NULL!	#NULL!	#NULL!	#NULL!	#NULL!	#NULL!	#NULL!	#NULL!	#NULL!	2	2	2	1	2	1	2	2	1	1	3	3	2	2	4	4	4	1	1	2	2	1	1
550	4	62	2604	11	623	1	70	5	2	4	1	2	2	2	2	2	3	1	1	1	2	2	1	1	2	2	1	3	3	4	4	4	4	4	3	4	1	1	1	1	1	1	1	2	1	2	3	3	3
551	4	62	2604	11	623	1	29	2	4	8	1	1	#NULL!	#NULL!	#NULL!	#NULL!	#NULL!	#NULL!	#NULL!	#NULL!	#NULL!	#NULL!	#NULL!	#NULL!	#NULL!	#NULL!	2	1	2	2	1	1	2	3	1	3	3	3	3	4	4	3	1	1	1	2	2	2	2
552	2	21	2609	2	111	1	46	4	3	5	2	3	2	2	3	2	4	2	1	3	3	3	2	3	3	3	1	3	4	4	4	4	4	4	3	3	3	1	2	1	2	2	3	1	1	1	3	3	3
553	2	21	2609	2	216	1	37	3	3	5	2	3	2	2	3	1	3	3	1	3	3	3	3	3	3	3	1	3	4	4	4	4	4	4	3	3	3	2	2	1	2	3	4	1	1	1	3	3	3
554	3	32	187	4	325	2	39	3	3	6	2	9	1	3	4	4	3	4	1	4	9	3	4	4	4	4	3	3	3	9	9	9	3	4	1	1	2	4	2	4	3	4	4	1	2	2	1	1	3
555	3	32	187	4	325	2	59	4	2	3	3	2	9	1	3	3	2	2	2	3	2	2	3	2	3	2	2	2	4	3	4	4	4	2	2	2	3	2	4	3	4	3	2	2	1	1	2	2	2
556	6	42	2147	6	424	2	52	4	3	5	3	3	2	2	3	2	2	3	2	3	2	1	3	2	2	2	3	3	2	3	3	2	3	3	2	3	2	3	2	1	3	2	2	2	2	2	2	2	2
557	6	42	2147	6	426	1	20	2	1	2	1	9	9	9	3	2	3	2	3	2	3	2	3	9	2	2	2	3	2	3	2	2	3	2	4	#NULL!	#NULL!	#NULL!	#NULL!	#NULL!	#NULL!	#NULL!	#NULL!	#NULL!	#NULL!	#NULL!	#NULL!	#NULL!	#NULL!
558	6	42	2147	6	426	2	79	5	2	3	2	1	#NULL!	#NULL!	#NULL!	#NULL!	#NULL!	#NULL!	#NULL!	#NULL!	#NULL!	#NULL!	#NULL!	#NULL!	#NULL!	#NULL!	1	3	1	2	4	4	2	1	3	3	5	3	3	5	3	3	1	1	2	2	3	3	3
559	6	42	2147	6	426	1	32	3	3	6	2	2	3	2	3	2	3	2	1	1	2	2	2	2	2	2	2	1	2	3	2	4	4	4	1	2	3	2	3	2	4	2	3	1	1	1	3	3	3
560	8	11	1807	1	111	1	59	4	2	4	3	2	1	4	3	2	3	2	1	3	2	3	3	2	2	2	1	2	2	1	2	2	2	2	1	2	4	3	4	4	5	4	2	2	1	2	3	2	3
561	8	11	1807	1	111	2	44	3	3	5	3	3	2	2	3	2	3	3	1	3	2	3	3	3	3	3	2	2	2	2	2	2	2	3	2	2	4	4	4	3	4	3	2	2	2	2	3	2	2
562	8	11	1807	1	111	2	27	2	4	9	3	9	9	2	3	2	3	2	2	4	2	4	3	3	3	3	1	2	1	2	3	3	3	2	1	3	2	3	2	2	3	3	3	1	2	2	2	2	2
563	8	11	1807	1	111	2	79	5	3	5	3	2	9	2	2	2	3	3	1	3	2	3	2	3	2	3	1	2	2	1	3	3	3	2	1	2	5	4	5	4	4	4	3	2	2	2	3	2	3
564	8	11	1807	1	111	1	53	4	4	8	3	9	2	2	4	2	3	3	2	3	2	3	3	3	3	3	2	2	2	2	2	2	2	3	3	2	4	4	3	3	5	3	3	1	2	2	2	2	3
565	8	11	1807	1	111	1	17	1	1	2	2	9	2	3	4	3	4	3	2	4	3	4	3	2	3	3	2	2	2	3	3	3	3	4	4	#NULL!	#NULL!	#NULL!	#NULL!	#NULL!	#NULL!	#NULL!	#NULL!	#NULL!	#NULL!	#NULL!	#NULL!	#NULL!	#NULL!
566	8	11	1807	1	111	2	66	5	3	6	3	3	2	2	3	2	3	3	2	3	2	3	3	2	3	3	1	2	2	2	2	3	3	2	1	2	5	4	4	3	4	4	3	1	2	2	3	2	2
567	8	11	1807	1	111	1	43	3	2	4	2	3	2	2	4	3	4	5	1	3	2	3	3	3	3	3	2	2	1	2	2	2	2	4	3	2	4	3	4	3	4	4	3	1	2	2	3	2	3
568	6	42	1047	6	425	1	17	1	1	2	2	2	2	1	3	3	2	2	1	2	2	2	2	2	3	2	3	4	4	4	4	4	4	4	4	#NULL!	#NULL!	#NULL!	#NULL!	#NULL!	#NULL!	#NULL!	#NULL!	#NULL!	#NULL!	#NULL!	#NULL!	#NULL!	#NULL!
569	6	42	1047	6	425	2	40	3	2	4	3	2	3	2	3	4	3	2	1	3	2	2	3	3	4	2	1	3	3	3	2	3	3	4	1	2	1	3	4	8	5	5	2	1	2	2	3	3	3
570	6	42	1047	6	425	1	55	4	3	5	2	3	2	2	4	4	3	3	1	4	3	2	2	3	5	2	2	3	4	3	3	4	4	4	1	2	1	3	1	8	3	3	3	1	2	2	3	3	3
571	6	42	1047	6	425	2	75	5	2	3	3	2	3	1	2	2	2	2	1	2	2	2	2	2	3	1	2	4	4	4	4	4	4	3	1	2	2	4	3	2	1	5	4	1	2	2	3	3	2
572	4	72	2012	13	724	1	69	5	3	5	2	1	#NULL!	#NULL!	#NULL!	#NULL!	#NULL!	#NULL!	#NULL!	#NULL!	#NULL!	#NULL!	#NULL!	#NULL!	#NULL!	#NULL!	2	2	2	3	3	3	2	2	3	4	3	3	3	2	3	3	2	2	1	2	3	3	3
573	4	72	2012	13	724	2	40	3	2	3	1	1	#NULL!	#NULL!	#NULL!	#NULL!	#NULL!	#NULL!	#NULL!	#NULL!	#NULL!	#NULL!	#NULL!	#NULL!	#NULL!	#NULL!	1	1	1	1	1	1	1	1	3	2	5	4	4	5	5	5	5	1	1	1	2	3	2
574	4	72	2012	13	724	1	74	5	3	5	1	3	2	2	3	3	3	4	4	3	3	3	3	4	4	3	2	2	3	3	3	2	2	3	3	3	2	2	3	3	3	3	3	2	2	2	3	3	3
575	4	72	2012	13	724	2	58	4	4	9	1	2	3	3	2	2	2	2	1	2	1	1	2	2	2	2	2	2	2	3	3	3	2	2	1	1	3	3	4	3	3	2	2	2	2	2	2	2	1
576	4	72	2012	13	724	2	56	4	3	6	1	2	3	2	2	2	3	2	2	2	3	2	2	1	2	2	2	2	2	2	2	2	2	3	1	1	3	3	3	3	3	3	3	2	2	2	3	3	3
577	4	72	2012	13	724	1	61	5	2	3	3	3	9	2	3	2	2	3	3	3	2	2	3	3	2	3	2	2	2	3	3	3	2	2	1	1	5	4	3	3	4	4	1	2	1	2	3	3	3
578	7	62	2024	11	622	2	35	3	4	9	3	3	2	3	3	3	3	4	3	3	2	2	3	3	3	2	3	3	3	2	3	4	3	4	2	2	4	4	4	3	2	2	2	1	1	2	3	3	3
579	7	62	2024	11	622	2	37	3	4	9	3	2	3	2	3	3	3	1	3	2	2	2	3	3	3	1	2	2	3	2	2	3	1	4	2	2	2	3	3	2	2	3	3	2	1	2	3	3	3
580	3	61	2533	10	614	2	70	5	2	4	1	2	1	2	2	2	2	2	2	2	2	2	3	3	2	2	1	1	1	1	2	2	1	1	1	1	5	5	5	4	4	4	3	2	1	2	3	3	3
581	3	61	2533	10	614	2	47	4	3	5	3	2	1	4	4	3	3	4	5	4	4	4	4	4	4	4	2	2	3	2	3	3	2	2	1	1	4	4	4	3	2	3	3	2	1	2	3	3	3
582	3	61	2533	10	614	1	32	3	2	4	1	3	1	3	2	2	2	2	2	2	2	2	2	2	2	2	1	2	3	2	3	3	3	2	3	3	3	3	2	4	3	3	2	1	1	2	2	3	3
583	3	61	2533	10	614	2	61	5	4	7	1	3	1	2	2	3	3	2	3	3	2	2	3	3	2	2	1	1	1	1	1	2	2	1	1	1	4	4	3	4	4	3	4	1	1	2	3	3	3
584	3	61	2533	10	614	1	67	5	3	5	1	3	2	3	2	2	3	3	2	3	2	2	3	3	2	2	1	1	1	1	2	2	2	2	3	4	3	3	4	3	4	4	3	2	1	2	2	3	3
585	5	81	608	14	814	2	47	4	3	6	3	3	3	1	5	1	1	1	1	1	2	1	2	1	3	1	2	1	1	3	1	1	1	3	1	1	3	5	4	3	5	4	1	1	1	1	1	1	2
586	5	81	608	14	814	1	39	3	2	4	2	4	2	3	5	3	4	4	2	2	2	3	3	2	4	4	1	3	3	2	4	4	4	4	3	3	1	1	1	5	5	5	3	1	1	2	3	3	3
587	5	81	608	14	814	2	55	4	4	9	3	2	3	1	5	1	1	1	1	1	4	1	1	1	5	1	1	1	1	3	1	2	2	1	1	2	4	4	3	3	5	2	1	2	1	1	1	1	3
588	5	81	608	14	814	1	79	5	3	5	3	1	#NULL!	#NULL!	#NULL!	#NULL!	#NULL!	#NULL!	#NULL!	#NULL!	#NULL!	#NULL!	#NULL!	#NULL!	#NULL!	#NULL!	1	2	2	1	3	3	1	1	1	2	5	5	4	3	5	5	2	1	1	1	2	2	3
589	5	81	608	14	814	1	26	2	2	3	2	4	2	2	4	3	5	4	2	3	4	4	4	3	5	4	2	4	3	1	4	4	4	4	2	2	1	1	1	1	3	3	3	1	2	2	3	3	3
590	5	81	608	14	814	2	32	3	1	2	2	3	3	2	5	2	1	1	1	1	2	3	1	1	5	1	3	4	3	3	2	4	4	4	1	2	3	4	1	1	4	4	2	1	1	1	2	2	3
591	6	21	2458	2	217	1	32	3	2	3	2	3	2	4	3	2	4	3	1	3	2	1	2	3	3	3	2	2	2	3	3	3	3	4	1	2	1	2	2	3	2	4	3	2	1	1	2	2	2
592	6	21	2458	2	217	1	21	2	1	2	3	2	3	3	3	2	2	3	2	3	2	2	3	2	2	3	2	2	1	2	2	2	2	2	2	1	1	4	4	8	3	5	2	1	2	1	3	2	2
593	6	21	2458	2	217	2	47	4	3	5	2	2	2	3	2	2	3	2	3	3	2	2	3	2	3	3	2	2	1	2	1	2	2	3	1	1	2	3	2	2	3	2	2	1	2	2	1	2	1
594	6	21	2458	2	217	2	60	5	3	5	3	2	2	2	3	3	3	3	2	3	3	4	3	2	4	4	2	2	2	3	2	2	2	2	1	1	3	2	3	3	3	4	4	1	2	2	2	2	2
595	6	21	2458	2	217	2	64	5	4	8	2	3	2	3	3	4	3	3	4	3	3	2	2	3	3	3	2	2	3	2	3	3	3	3	2	2	3	2	3	2	3	3	2	1	2	2	2	2	2
596	6	21	2458	2	217	2	67	5	1	2	2	3	3	2	2	3	3	3	1	4	2	2	3	2	3	3	2	2	1	2	2	1	2	2	1	2	3	3	4	3	2	3	3	2	1	2	2	2	2
597	6	21	2458	2	217	2	61	5	3	5	2	3	2	3	3	2	3	3	2	3	2	2	3	3	2	2	2	2	1	2	2	2	2	4	2	2	3	3	4	3	3	4	3	2	2	1	2	2	2
598	6	21	2458	2	217	1	46	4	3	5	1	2	3	3	3	3	2	3	3	2	2	3	3	3	3	4	2	3	1	2	2	2	3	2	1	1	1	3	3	8	2	3	3	2	2	2	2	2	2
599	6	21	2458	2	217	1	43	3	2	3	1	2	3	4	2	1	3	3	1	2	3	3	4	2	3	3	2	2	2	1	2	2	2	2	2	2	3	3	3	2	3	4	3	1	2	2	2	2	2
600	6	21	2458	2	217	1	44	3	2	3	2	2	3	2	3	1	2	3	1	2	1	3	2	2	2	3	2	2	2	2	3	2	2	4	2	2	2	2	3	1	2	4	3	1	2	2	2	2	2
601	6	21	2458	2	217	1	33	3	2	3	1	3	2	2	2	1	2	2	3	2	2	3	2	3	2	2	2	2	1	3	2	2	2	2	2	2	2	3	2	2	1	2	2	2	1	2	2	1	2
102196554	2	53	1905	9	533	2	32	3	2	3	2	3	3	2	3	3	4	3	1	3	2	3	4	3	3	3	3	3	3	3	3	4	4	7	2	2	4	2	2	3	3	4	4	2	1	2	2	2	2
104542833	5	21	1566	2	222	2	34	3	4	9	2	2	2	3	1	1	1	3	1	2	2	1	3	1	3	1	2	2	1	2	2	1	1	2	1	3	2	1	2	1	3	2	2	1	2	2	2	2	2
109091033	4	31	1317	3	311	1	23	2	2	3	1	9	9	9	2	1	9	1	1	1	1	1	1	1	1	1	3	4	4	3	4	4	4	4	4	#NULL!	#NULL!	#NULL!	#NULL!	#NULL!	#NULL!	#NULL!	#NULL!	#NULL!	#NULL!	#NULL!	#NULL!	#NULL!	#NULL!
111687408	3	42	2168	6	421	2	26	2	1	2	3	4	1	3	3	3	3	4	1	2	3	3	2	3	2	3	3	3	3	2	4	4	3	3	2	1	2	3	1	2	2	3	3	2	1	2	3	3	3
112303593	4	31	2506	3	317	2	76	5	2	3	3	1	#NULL!	#NULL!	#NULL!	#NULL!	#NULL!	#NULL!	#NULL!	#NULL!	#NULL!	#NULL!	#NULL!	#NULL!	#NULL!	#NULL!	1	1	1	4	4	4	1	4	2	2	5	5	5	2	5	2	1	1	1	3	3	3	3
112507853	3	21	2559	2	216	2	45	4	3	5	3	2	3	1	2	2	2	2	1	2	2	2	2	2	3	3	2	3	3	2	3	3	3	9	2	2	1	3	3	1	5	3	3	2	2	2	3	2	2
118412177	3	42	2168	6	421	2	60	5	2	4	3	3	3	2	3	2	2	3	1	2	3	3	3	2	3	3	2	2	3	2	3	3	2	4	2	2	4	4	3	3	3	3	3	1	2	1	3	2	2
121844106	8	11	2541	1	111	2	38	3	4	9	3	2	9	2	4	2	2	2	1	2	2	3	4	1	4	1	3	1	4	1	2	2	2	4	2	2	5	5	5	3	5	3	3	2	2	3	3	3	3
123576292	8	11	2541	1	111	2	39	3	3	6	1	2	3	2	2	2	2	3	1	2	2	3	3	2	3	2	3	1	2	1	1	2	2	3	2	2	2	4	5	3	3	1	3	3	2	1	1	2	2
129988541	3	21	2559	2	216	1	53	4	3	5	3	2	3	3	3	2	3	1	1	1	3	3	3	1	2	3	3	2	2	3	2	3	1	2	1	2	4	4	4	3	5	3	2	2	2	2	2	3	3
130012080	8	11	1994	1	111	1	76	5	4	9	3	2	3	2	3	1	2	2	2	2	2	3	2	2	3	2	3	2	3	3	4	4	2	3	3	2	4	3	4	5	1	4	1	1	2	1	3	3	2
131212432	7	81	646	14	816	2	40	3	4	9	2	2	2	2	2	2	2	2	2	2	2	3	2	3	3	2	3	2	2	3	4	4	3	4	2	2	3	3	4	2	3	4	2	1	1	1	2	2	3
139046892	5	42	1363	6	424	1	19	1	1	2	3	3	3	3	3	5	3	4	2	2	4	3	2	3	3	3	2	2	2	3	3	2	3	2	3	3	3	2	3	4	3	5	3	2	2	1	2	2	1
139888667	6	71	2546	12	713	1	45	4	2	3	3	2	3	2	2	2	3	3	2	1	2	2	2	2	4	1	2	1	2	3	3	1	2	2	2	2	3	2	2	4	3	3	1	1	2	2	1	2	2
140931481	3	42	1909	6	421	1	38	3	3	5	2	2	2	3	3	3	3	3	3	3	3	3	3	3	3	1	4	4	4	4	4	4	4	4	1	5	3	1	1	1	1	3	1	2	2	2	2	2	2
141410796	5	21	2610	2	218	1	79	5	2	3	3	2	3	1	1	1	1	1	1	1	1	1	1	1	1	1	1	2	4	4	4	2	2	4	2	3	5	4	5	5	1	3	2	1	2	1	3	2	2
141837771	4	31	1317	3	311	1	51	4	2	3	1	9	9	9	1	9	9	1	1	1	2	2	1	9	2	1	4	4	4	2	4	4	4	4	3	5	1	1	1	8	2	2	1	2	2	3	3	3	3
141981540	3	72	510	13	722	1	40	3	2	4	2	3	9	2	2	2	2	2	1	2	2	2	1	1	4	1	2	3	4	3	2	3	3	4	2	2	5	4	4	4	5	2	2	1	1	1	2	2	2
145020536	8	11	8008	1	111	1	33	3	3	5	2	2	3	2	3	2	1	1	1	3	3	1	1	1	2	3	1	4	4	4	4	4	4	1	1	1	5	4	2	1	2	4	1	1	1	2	2	2	3
146397631	5	42	790	6	425	2	28	2	2	3	3	3	2	3	4	2	4	2	1	2	3	3	3	2	3	3	2	2	2	2	3	2	4	3	1	3	4	4	3	2	4	3	3	1	2	2	3	3	3
151379078	2	21	1871	2	221	2	59	4	1	2	3	2	3	9	2	1	1	1	1	1	1	1	1	1	1	1	1	1	1	3	4	1	3	4	1	2	3	3	3	1	1	5	1	1	3	3	3	3	3
154851358	8	11	8012	1	111	2	46	4	3	6	3	3	2	3	3	3	3	1	1	3	2	2	2	1	3	1	4	1	3	1	4	4	1	4	1	3	2	1	5	1	2	2	2	1	2	2	2	2	2
158911149	4	31	2506	3	317	2	33	3	4	9	2	3	2	2	3	2	3	3	1	3	2	2	1	1	3	2	3	4	3	3	3	4	4	4	2	2	3	5	1	1	1	3	3	1	2	3	3	3	3
162666084	2	72	2495	13	724	1	20	2	3	5	2	3	3	2	2	1	2	3	1	2	1	2	2	1	1	1	3	3	4	2	3	4	4	3	3	2	1	2	4	2	2	4	2	2	2	2	2	2	2
164540846	8	11	2361	1	111	2	16	1	1	2	2	4	3	3	4	2	4	2	1	3	2	3	3	2	3	3	1	3	3	2	3	4	2	4	3	3	4	1	1	1	4	4	4	1	3	2	3	3	3
165055875	7	81	2425	14	816	2	58	4	2	3	3	3	3	1	2	2	2	2	1	1	3	2	2	1	3	3	2	2	2	2	4	2	2	2	2	2	4	4	3	3	5	4	1	1	1	1	1	2	1
169901358	6	81	1408	14	813	2	56	4	3	6	1	3	2	2	3	3	3	3	2	3	3	2	3	3	2	3	3	3	3	2	2	2	1	2	1	2	3	4	3	4	4	3	4	1	2	2	2	2	3
171957857	2	42	5066	6	421	2	15	1	1	2	2	3	3	3	3	3	3	3	1	4	3	2	3	3	4	4	1	1	1	1	1	1	1	1	4	#NULL!	#NULL!	#NULL!	#NULL!	#NULL!	#NULL!	#NULL!	#NULL!	#NULL!	#NULL!	#NULL!	#NULL!	#NULL!	#NULL!
172694971	8	11	1994	1	111	2	38	3	2	4	2	3	2	3	5	3	4	4	3	2	3	4	4	2	5	2	2	1	2	2	2	2	3	2	2	2	3	4	4	3	4	4	3	1	2	2	2	2	3
176864594	5	41	2099	5	413	1	44	3	2	4	2	2	3	3	2	2	3	1	1	3	3	2	2	1	1	1	1	2	2	2	2	2	2	4	3	2	2	2	1	2	4	3	1	1	2	2	2	2	2
194408463	7	81	646	14	816	1	46	4	3	5	3	2	2	2	1	1	1	1	1	1	2	1	1	2	2	1	4	4	2	4	4	4	4	4	3	2	2	2	1	1	1	4	2	1	2	2	3	3	3
197649601	6	81	1798	14	812	1	32	3	2	3	9	1	#NULL!	#NULL!	#NULL!	#NULL!	#NULL!	#NULL!	#NULL!	#NULL!	#NULL!	#NULL!	#NULL!	#NULL!	#NULL!	#NULL!	2	3	3	4	4	4	3	9	3	2	2	3	3	2	2	3	3	1	2	2	3	3	3
198948165	2	61	1922	10	612	2	48	4	3	6	2	3	3	3	1	2	2	4	1	2	3	2	2	3	1	3	2	1	2	2	2	2	2	2	2	2	3	3	3	2	4	4	3	1	2	2	1	1	1
210162814	3	21	2559	2	216	1	23	2	2	4	1	2	2	4	2	2	2	2	1	2	2	3	2	1	3	3	1	3	4	2	2	4	1	4	3	2	3	5	3	3	5	3	2	1	2	2	2	2	2
211337132	5	21	2214	2	215	2	75	5	2	3	2	2	3	2	2	2	2	2	2	2	2	2	2	2	2	2	2	2	2	2	2	3	2	3	1	2	3	3	3	3	3	3	3	2	2	2	3	3	3
217530041	8	11	2541	1	111	2	35	3	4	9	3	2	3	4	3	1	3	1	1	1	1	3	1	1	3	1	3	1	2	3	1	2	2	4	2	2	2	2	3	4	5	4	1	1	1	1	1	1	1
218755772	3	21	2559	2	216	2	55	4	3	5	3	2	3	9	3	3	1	2	1	1	3	3	2	1	1	2	2	3	3	3	4	3	2	4	1	3	5	5	4	5	3	3	1	1	2	2	2	2	3
221415670	7	53	2570	9	532	2	34	3	1	2	9	9	2	2	3	4	2	3	3	3	2	2	1	9	4	4	3	3	3	3	4	9	4	1	2	2	1	2	1	8	1	4	3	1	1	1	3	3	2
222934586	7	81	646	14	816	1	63	5	3	5	1	1	#NULL!	#NULL!	#NULL!	#NULL!	#NULL!	#NULL!	#NULL!	#NULL!	#NULL!	#NULL!	#NULL!	#NULL!	#NULL!	#NULL!	1	1	1	1	3	3	1	4	3	2	1	4	4	1	1	4	1	1	2	2	3	3	3
222953586	8	11	2541	1	111	1	47	4	3	6	1	2	3	5	2	1	2	1	1	1	2	2	1	1	2	1	1	2	2	2	1	1	1	1	2	2	5	5	4	4	5	3	1	2	2	3	1	2	2
227828568	5	42	790	6	425	2	44	3	4	9	2	3	2	9	4	3	3	3	1	3	2	3	4	2	4	2	2	4	2	2	3	4	3	3	1	2	2	3	4	1	3	4	4	1	2	2	2	2	2
227970428	2	21	1871	2	221	1	33	3	2	3	3	2	3	3	2	2	1	1	1	1	2	1	1	1	1	1	1	1	2	1	3	3	3	3	3	3	1	5	2	4	4	4	2	1	1	1	3	3	3
228375395	3	42	2168	6	421	1	19	1	3	5	3	4	3	3	3	2	2	3	2	3	3	3	3	2	2	3	3	2	3	3	3	3	2	9	3	5	2	2	1	2	2	3	2	1	2	2	3	3	2
228556053	8	11	2541	1	111	1	89	5	3	6	3	2	9	1	1	3	1	1	2	2	2	2	2	2	2	1	2	1	1	1	9	3	1	4	1	2	4	5	4	3	5	3	1	1	2	2	3	3	3
228895567	6	42	1748	6	426	1	71	5	4	9	2	3	3	2	2	3	2	2	1	2	2	2	1	2	3	2	2	3	2	3	3	3	3	3	3	2	4	3	3	4	3	3	4	2	2	2	3	3	3
231283627	4	31	1317	3	311	2	61	5	3	6	2	2	1	1	2	3	2	3	1	2	2	2	2	2	2	3	2	4	4	1	4	4	3	3	1	3	3	2	2	2	2	3	3	1	2	2	2	2	2
236043318	5	21	1566	2	222	2	18	1	1	2	2	2	2	2	3	1	3	2	1	3	1	3	1	1	3	3	2	3	1	2	2	2	3	3	4	#NULL!	#NULL!	#NULL!	#NULL!	#NULL!	#NULL!	#NULL!	#NULL!	#NULL!	#NULL!	#NULL!	#NULL!	#NULL!	#NULL!
237736325	4	62	2072	11	623	2	32	3	2	4	2	2	2	2	2	2	1	2	1	2	3	2	2	1	4	1	1	2	3	3	3	3	3	3	1	2	2	2	3	1	1	3	2	2	2	2	3	3	3
239383486	1	62	2166	11	627	1	45	4	2	4	2	2	2	2	1	3	3	1	1	2	2	2	2	3	3	2	2	2	1	3	3	3	2	4	2	2	3	4	2	3	5	3	3	1	2	3	3	3	2
243494473	6	81	1408	14	813	1	44	3	2	3	2	2	2	2	2	2	3	3	1	2	3	4	4	3	3	3	2	3	2	4	4	3	1	1	2	2	4	4	2	4	4	5	3	1	2	2	2	2	2
243636013	2	21	1871	2	221	2	79	5	3	6	3	1	#NULL!	#NULL!	#NULL!	#NULL!	#NULL!	#NULL!	#NULL!	#NULL!	#NULL!	#NULL!	#NULL!	#NULL!	#NULL!	#NULL!	2	2	2	3	3	4	4	1	3	3	5	5	4	5	5	3	2	3	2	2	3	3	3
244234299	3	21	2559	2	216	1	40	3	3	5	2	3	1	2	3	1	3	3	1	2	2	3	2	2	2	3	2	3	3	3	4	3	4	3	1	2	2	2	3	2	1	4	1	2	3	3	3	3	3
251060926	2	72	2495	13	724	1	30	3	3	6	3	2	3	2	2	2	1	1	1	1	2	1	1	1	2	1	3	1	2	4	3	4	4	4	3	2	4	4	4	3	1	3	2	1	1	1	2	3	3
251433584	1	31	2039	3	315	2	38	3	4	9	3	2	3	1	1	2	2	3	1	2	3	1	2	2	4	3	1	1	2	2	3	2	1	4	1	2	4	5	3	4	5	4	3	1	1	1	1	2	2
252165112	4	62	2348	11	625	1	58	4	1	2	2	2	3	1	3	2	1	3	1	2	3	1	2	2	3	3	3	4	4	3	3	4	4	2	1	2	1	1	4	1	1	3	1	2	2	2	3	3	3
252702296	5	21	1566	2	222	2	25	2	3	6	2	3	2	2	2	3	2	3	2	3	2	2	3	2	2	2	2	2	2	2	3	2	1	3	1	3	2	3	2	1	2	3	3	1	2	2	3	3	3
259344373	3	21	2559	2	216	2	75	5	1	2	3	2	3	9	3	2	2	1	1	2	3	2	1	1	1	1	1	1	1	1	2	3	3	1	1	2	4	5	5	5	5	2	1	3	1	1	3	3	2
268685753	8	11	8014	1	111	2	22	2	4	8	3	3	2	4	4	2	4	2	1	2	2	2	4	1	4	2	2	2	2	2	3	3	3	3	3	4	4	4	4	2	2	4	4	1	2	2	2	2	3
271853320	6	71	2546	12	713	1	22	2	2	4	2	2	3	4	3	2	2	2	1	1	3	3	2	1	3	1	1	1	2	2	1	1	1	4	2	3	3	5	4	4	5	3	2	1	1	1	2	1	1
277322106	8	11	8012	1	111	2	42	3	3	5	3	2	1	1	1	2	2	4	1	2	2	1	1	1	2	2	3	1	4	4	4	4	4	1	2	3	5	5	5	4	5	4	3	1	2	2	2	3	3
279969024	5	42	790	6	425	1	44	3	2	3	3	2	3	3	4	2	3	2	1	3	2	3	1	3	4	2	3	2	2	3	1	1	2	2	2	2	2	4	3	1	3	4	2	1	2	2	3	2	2
281651548	1	62	2166	11	627	1	78	5	2	3	3	2	3	5	1	1	1	1	1	1	2	2	2	2	2	2	1	1	1	1	2	4	1	4	4	#NULL!	#NULL!	#NULL!	#NULL!	#NULL!	#NULL!	#NULL!	#NULL!	#NULL!	#NULL!	#NULL!	#NULL!	#NULL!	#NULL!
291575625	2	53	1905	9	533	1	62	5	2	3	3	9	2	3	2	9	9	3	3	3	3	2	2	9	9	3	1	7	3	2	3	9	2	7	3	5	1	1	1	8	1	2	2	3	2	2	3	2	2
298768522	6	71	2546	12	713	2	43	3	3	5	3	3	3	3	3	4	2	2	2	2	5	3	3	2	2	1	3	1	1	3	1	1	3	1	1	1	2	5	3	2	5	2	4	1	2	2	2	2	3
299907812	2	21	2217	2	214	1	62	5	2	4	2	2	2	2	2	2	3	2	2	2	3	2	2	2	3	2	2	2	2	2	3	2	2	2	3	2	4	3	3	4	2	3	2	1	1	2	3	3	2
302698026	5	42	1363	6	424	1	56	4	3	5	3	2	2	3	4	4	3	4	4	4	3	5	3	3	1	3	2	4	3	2	3	3	1	3	2	2	4	3	2	1	2	1	3	1	2	3	1	1	2
303273002	2	53	1905	9	533	2	70	5	1	2	3	2	9	2	2	2	2	3	4	2	3	4	3	1	4	4	1	1	7	1	2	9	9	2	2	2	2	4	3	1	2	3	2	2	1	2	3	2	3
319500211	6	42	1355	6	421	2	47	4	2	3	2	2	3	4	2	3	3	2	1	3	2	3	2	2	3	2	2	4	3	2	4	4	4	4	1	2	1	2	1	8	5	3	2	1	2	2	3	3	3
320547393	6	42	1748	6	426	2	67	5	3	6	3	4	2	3	4	3	4	3	2	4	4	3	2	3	3	3	2	3	3	3	3	3	4	2	2	3	4	1	1	3	2	4	4	1	2	3	3	3	2
323055978	7	53	2570	9	531	1	19	1	2	3	3	2	3	1	2	2	1	2	1	2	3	1	1	1	4	2	1	2	3	4	4	4	4	2	3	2	5	4	5	4	1	4	3	1	1	2	3	3	3
333422124	3	72	510	13	722	2	20	2	1	2	1	2	3	2	3	1	2	2	1	1	3	2	3	1	2	2	1	2	2	4	9	9	2	9	2	3	5	2	2	2	3	4	1	1	2	2	3	3	3
335754276	7	81	1841	14	814	1	74	5	4	9	2	2	3	1	2	2	1	2	1	2	1	3	1	1	3	1	3	4	4	3	4	9	3	4	1	3	5	5	3	5	4	4	2	1	2	2	3	3	2
337543822	8	11	2361	1	111	1	66	5	3	5	3	2	3	3	2	2	2	2	1	1	5	2	3	2	2	3	3	3	4	3	3	4	4	4	1	2	3	4	2	2	2	2	2	1	3	1	2	3	3
337716871	2	21	2217	2	214	2	33	3	3	5	2	3	2	2	3	2	3	3	2	3	2	3	3	3	4	4	2	2	2	3	3	3	3	3	2	2	4	4	3	4	3	4	2	1	1	1	2	2	2
337889020	4	62	2072	11	623	2	73	5	2	4	2	2	2	1	1	1	1	1	1	1	2	1	1	1	2	1	1	3	3	3	4	4	4	2	2	3	4	5	5	4	3	3	1	1	3	2	3	2	3
339137063	7	81	2425	14	816	2	20	2	2	3	2	5	3	2	3	2	3	3	1	3	2	2	3	3	3	2	4	3	3	9	4	3	2	3	3	3	1	3	1	1	3	1	3	2	2	2	3	3	2
339706495	6	42	1748	6	426	2	75	5	1	2	3	2	2	3	3	2	2	3	2	3	3	3	3	3	3	2	3	3	2	3	3	2	3	2	2	4	5	3	2	3	2	3	3	1	2	2	2	3	3
339987539	8	11	2541	1	111	1	61	5	1	2	3	2	3	2	2	3	3	4	1	3	2	3	3	3	1	3	1	1	2	2	2	2	2	3	3	3	3	4	4	3	4	4	2	1	2	2	2	2	2
341248052	8	11	2361	1	111	1	56	4	3	6	2	2	3	4	2	2	1	2	1	3	3	2	3	2	2	1	1	3	3	1	3	3	3	4	1	2	4	4	4	5	2	4	2	1	2	2	2	3	3
349389320	2	53	1905	9	533	1	47	4	3	6	3	2	3	4	3	3	4	3	4	3	3	3	4	3	4	2	7	1	7	1	2	4	2	9	3	5	1	1	1	8	3	2	2	3	2	1	2	1	3
350851378	3	21	2559	2	216	1	55	4	3	5	3	2	3	2	2	1	2	3	1	1	2	3	1	1	3	2	1	2	2	2	3	3	1	4	3	2	3	3	3	2	4	3	2	1	2	2	3	2	2
355339614	7	71	2386	12	712	2	20	2	3	6	3	2	3	4	1	1	1	1	1	1	3	1	1	1	2	3	2	1	2	1	1	3	2	4	2	2	5	4	2	4	2	4	2	1	2	3	2	2	3
356904484	1	31	2039	3	315	1	78	5	1	2	2	2	3	1	3	1	1	1	1	1	3	3	1	1	4	2	1	4	3	3	4	4	4	1	3	4	2	1	1	1	2	4	1	3	2	1	3	3	3
361952683	7	53	5003	9	532	1	40	3	2	3	3	2	3	4	3	3	3	3	1	1	2	3	3	1	3	1	1	2	1	2	3	4	2	1	2	2	3	4	5	3	3	4	1	1	2	2	2	3	3
370340884	8	11	8014	1	111	2	55	4	2	4	3	1	#NULL!	#NULL!	#NULL!	#NULL!	#NULL!	#NULL!	#NULL!	#NULL!	#NULL!	#NULL!	#NULL!	#NULL!	#NULL!	#NULL!	3	3	1	2	4	3	1	4	1	2	3	3	2	4	4	3	2	1	2	3	3	3	3
372202557	6	31	2325	3	317	1	45	4	4	8	3	2	2	2	3	3	3	3	1	3	2	3	2	2	3	3	3	2	3	3	4	3	2	3	1	1	3	1	2	4	3	3	2	1	2	3	3	3	3
374524544	6	31	2325	3	317	2	46	4	3	5	3	2	2	3	3	2	3	3	2	2	5	2	4	4	3	4	3	3	3	2	2	2	4	3	1	1	3	2	3	4	4	2	3	1	1	3	2	2	2
375077659	8	11	8012	1	111	2	44	3	2	4	1	2	9	2	2	3	2	1	1	2	2	3	3	1	1	1	3	4	3	2	4	3	3	4	2	3	4	5	5	3	5	1	1	2	2	2	2	2	2
379815819	5	21	2610	2	218	2	79	5	3	5	2	2	3	2	2	1	1	1	1	2	3	1	1	1	3	1	4	3	3	1	4	4	2	4	1	3	1	5	1	8	3	4	2	2	1	1	2	2	3
385323858	6	81	1408	14	813	2	62	5	3	6	3	2	3	2	2	1	3	3	2	3	2	2	3	3	2	2	1	1	1	2	2	3	1	1	1	1	4	4	2	4	2	5	3	1	2	3	2	3	2
387252475	3	21	2559	2	216	2	52	4	2	4	1	2	3	3	3	1	3	2	1	3	3	3	1	2	1	3	4	2	1	3	3	3	4	4	4	#NULL!	#NULL!	#NULL!	#NULL!	#NULL!	#NULL!	#NULL!	#NULL!	#NULL!	#NULL!	#NULL!	#NULL!	#NULL!	#NULL!
390922180	5	21	1566	2	222	1	47	4	4	9	1	2	2	3	2	2	2	2	1	1	2	1	1	1	1	1	1	2	3	2	3	2	2	2	3	3	2	1	3	2	2	2	2	1	2	2	2	3	3
398226582	5	21	2610	2	218	2	46	4	3	8	3	2	9	1	2	1	2	1	1	1	2	2	1	1	1	1	1	2	2	3	2	1	1	2	2	2	4	4	3	3	4	3	1	1	1	1	2	3	3
399842013	3	21	2559	2	216	2	76	5	3	6	2	2	3	4	1	1	1	2	1	1	1	1	2	1	1	1	3	4	4	4	4	4	4	3	3	3	5	5	4	5	5	3	1	2	3	2	3	3	3
401309311	6	61	1449	10	612	1	64	5	4	9	3	2	3	5	2	1	1	1	1	1	1	2	1	1	2	1	1	1	1	1	1	1	1	1	2	2	5	4	4	5	5	5	3	1	2	2	2	2	2
402276957	3	21	2559	2	216	2	67	5	2	3	3	2	3	1	2	1	1	1	1	1	2	1	1	1	1	1	1	1	1	1	9	1	1	3	2	1	4	4	5	5	3	1	1	2	1	1	3	3	2
403975799	7	81	2425	14	816	1	69	5	4	10	2	3	3	2	3	1	3	3	1	3	3	3	2	2	3	3	3	2	3	3	3	4	3	3	3	4	3	4	4	2	5	3	2	2	2	1	1	2	2
404162820	5	21	1566	2	222	1	68	5	2	4	2	3	2	3	2	2	1	2	1	1	1	2	1	2	1	1	2	2	2	2	1	2	3	2	1	3	2	2	2	1	2	2	2	1	1	2	3	3	3
404452943	7	53	5003	9	532	2	53	4	3	5	2	2	3	5	3	1	3	2	1	2	2	3	3	2	3	1	1	1	2	3	2	1	2	9	1	2	4	2	4	2	5	5	3	1	2	1	3	3	2
406609489	8	11	2361	1	111	1	70	5	4	9	3	2	1	2	3	2	3	3	1	2	3	1	2	1	2	1	2	2	4	4	2	3	2	4	2	2	5	5	3	5	5	3	1	1	2	2	3	3	2
407153499	2	61	1922	10	612	1	23	2	3	6	3	2	3	2	1	2	1	2	1	1	3	2	2	2	3	2	1	1	1	2	2	3	2	2	3	3	2	3	2	3	2	4	1	1	2	2	3	2	2
417322008	8	11	2541	1	111	2	20	2	3	5	3	2	3	4	4	4	4	2	1	4	1	4	3	2	4	4	2	2	1	4	2	1	2	3	3	2	4	4	4	3	1	2	1	1	1	2	1	2	3
420629238	8	11	2541	1	111	1	44	3	2	4	3	2	3	5	2	3	1	2	2	2	1	2	1	1	2	1	2	1	1	3	2	1	1	3	2	2	2	5	5	3	5	3	1	1	2	3	1	2	2
426177417	5	21	1566	2	222	2	55	4	3	6	3	3	2	3	3	3	4	3	2	3	2	2	4	3	3	3	3	3	3	4	2	3	3	3	1	2	2	2	3	4	3	3	2	1	1	2	3	3	2
441954872	4	31	2506	3	317	1	56	4	2	4	3	2	3	2	2	2	2	3	1	3	3	3	1	1	2	2	2	3	4	2	4	4	4	4	3	3	5	3	4	3	1	3	1	1	2	2	3	3	3
443040244	6	42	1355	6	421	1	61	5	1	2	2	2	2	3	3	2	2	3	3	2	1	3	2	2	3	3	2	4	2	4	4	4	4	4	1	2	1	1	1	8	2	3	1	1	3	2	3	2	2
447767297	5	42	790	6	425	1	67	5	4	9	2	3	3	2	2	2	2	1	1	1	2	2	2	1	3	1	3	4	4	3	4	4	4	3	3	2	1	4	3	1	3	3	1	1	3	2	3	3	2
456132894	2	61	1922	10	612	2	63	5	2	3	2	2	3	1	1	1	2	1	1	1	2	1	1	2	4	2	1	2	3	3	4	3	3	2	1	2	3	3	2	3	4	3	1	2	1	2	3	3	3
457403279	5	41	2099	5	413	1	45	4	3	5	3	2	3	5	3	1	1	1	1	1	1	3	1	1	1	1	1	4	3	2	1	4	1	1	1	1	3	5	4	2	1	4	4	1	2	3	3	3	3
460275217	3	42	1909	6	421	1	59	4	2	3	3	3	3	3	1	1	1	1	2	1	2	2	1	1	2	1	1	2	2	2	2	2	2	2	1	1	1	4	5	1	1	3	1	2	1	2	3	3	2
460298736	5	42	1363	6	424	2	73	5	2	3	3	1	#NULL!	#NULL!	#NULL!	#NULL!	#NULL!	#NULL!	#NULL!	#NULL!	#NULL!	#NULL!	#NULL!	#NULL!	#NULL!	#NULL!	2	1	1	2	2	1	1	1	1	2	5	4	4	4	5	3	4	2	2	1	2	3	2
463139288	5	21	2214	2	215	2	76	5	3	5	3	1	#NULL!	#NULL!	#NULL!	#NULL!	#NULL!	#NULL!	#NULL!	#NULL!	#NULL!	#NULL!	#NULL!	#NULL!	#NULL!	#NULL!	1	1	1	1	2	2	2	2	1	3	3	4	4	1	3	4	2	1	1	1	3	3	3
469315410	2	53	1905	9	533	1	51	4	2	4	3	3	2	3	9	9	3	3	1	3	2	3	3	9	4	2	2	1	7	2	2	3	3	7	3	5	1	1	1	9	2	2	9	3	2	2	3	2	3
470792839	5	42	1363	6	424	2	32	3	3	5	3	3	2	3	3	3	3	3	4	2	4	1	2	2	2	3	3	1	3	3	2	2	3	2	2	3	4	2	3	5	1	3	3	3	2	2	1	2	2
481950136	8	11	2541	1	111	2	45	4	4	9	3	2	3	1	5	1	1	1	1	1	2	1	1	1	1	1	2	2	1	1	1	4	3	4	2	2	5	5	4	5	4	3	1	1	3	2	3	3	2
489885319	3	21	2559	2	216	2	66	5	4	9	2	2	3	2	2	1	2	2	1	1	2	2	2	1	1	2	2	2	1	2	3	4	1	4	3	2	5	4	4	3	4	3	2	1	2	2	3	3	3
499040524	6	71	878	12	713	2	46	4	1	2	9	1	#NULL!	#NULL!	#NULL!	#NULL!	#NULL!	#NULL!	#NULL!	#NULL!	#NULL!	#NULL!	#NULL!	#NULL!	#NULL!	#NULL!	2	9	3	9	9	4	9	4	1	2	1	4	4	9	2	9	1	2	2	2	3	3	3
499186503	6	42	1748	6	426	1	55	4	1	2	1	3	3	2	3	2	3	2	1	2	3	4	3	2	3	2	2	2	3	1	2	2	3	2	3	3	3	1	3	2	2	1	2	1	2	1	3	3	3
502672083	5	42	1363	6	424	2	62	5	2	3	2	2	3	4	4	3	2	3	2	3	2	2	2	2	3	3	2	3	2	2	3	4	3	3	1	2	4	2	3	2	2	4	3	1	1	1	2	2	2
502820492	2	53	1905	9	533	2	26	2	3	5	2	3	2	3	3	4	3	4	1	3	3	4	3	3	4	3	7	3	9	3	2	3	3	7	2	2	3	2	2	3	3	1	3	2	2	2	2	3	2
505585848	6	42	1748	6	426	2	33	3	2	3	1	4	3	2	3	3	2	2	2	2	2	2	2	2	3	1	2	2	2	3	3	2	2	3	1	2	2	4	3	3	2	4	3	1	2	2	2	3	3
514027212	3	42	2168	6	421	1	61	5	2	4	2	3	2	3	3	2	2	3	1	2	2	3	3	2	3	3	1	3	3	3	2	2	2	4	3	2	3	3	2	2	3	3	3	2	1	1	3	2	2
517363639	7	53	2570	9	532	1	24	2	4	8	2	4	3	4	4	3	3	4	1	2	9	4	4	3	2	3	3	2	2	4	3	2	9	3	1	2	3	2	1	2	1	1	3	1	2	1	2	3	2
520304926	6	71	2546	12	713	2	38	3	4	8	3	2	2	5	1	1	1	3	2	2	2	2	1	2	3	1	1	1	2	4	2	1	3	2	1	3	2	3	3	1	3	2	2	2	1	1	1	1	1
525453279	3	42	2168	6	421	2	19	1	1	2	2	5	3	3	3	3	2	4	2	3	3	4	4	2	3	3	1	3	3	1	4	3	2	3	3	4	4	4	3	2	2	3	3	3	2	1	3	3	3
529292608	4	62	2348	11	625	2	50	4	3	5	3	1	#NULL!	#NULL!	#NULL!	#NULL!	#NULL!	#NULL!	#NULL!	#NULL!	#NULL!	#NULL!	#NULL!	#NULL!	#NULL!	#NULL!	3	3	3	3	3	3	3	3	1	2	5	1	3	3	4	3	2	2	2	2	3	3	2
535141975	5	42	790	6	425	2	27	2	3	6	2	5	1	3	2	1	2	2	1	3	2	3	4	3	3	1	2	2	2	2	3	3	3	2	1	2	3	2	1	1	1	2	1	1	1	2	2	2	2
536212251	8	11	2361	1	111	2	44	3	3	5	3	3	3	2	1	1	1	1	1	2	1	2	2	2	3	1	1	3	3	1	4	4	2	4	2	3	4	4	2	4	5	3	3	1	3	2	3	3	3
537608338	3	42	1909	6	421	2	37	3	1	2	3	2	1	2	2	1	2	1	1	1	2	2	1	1	2	1	2	2	2	2	2	3	3	2	1	2	3	5	2	3	1	3	3	3	1	3	3	3	3
537894244	5	21	2610	2	218	2	47	4	3	5	3	2	3	3	2	1	3	1	1	1	2	1	3	1	1	1	3	1	2	1	2	3	1	4	2	2	5	5	2	3	5	5	3	1	2	2	3	3	2
537904087	1	31	2039	3	315	1	21	2	3	5	1	3	2	1	3	4	3	3	1	5	3	3	9	2	5	4	4	4	4	4	4	4	4	4	4	#NULL!	#NULL!	#NULL!	#NULL!	#NULL!	#NULL!	#NULL!	#NULL!	#NULL!	#NULL!	#NULL!	#NULL!	#NULL!	#NULL!
543007101	3	21	2559	2	216	2	40	3	2	4	3	2	3	2	2	1	2	1	1	2	2	1	1	1	2	1	3	2	2	2	3	2	2	4	2	3	5	5	3	3	5	3	3	1	2	2	2	2	2
543678084	3	21	2559	2	216	2	54	4	1	2	3	2	1	4	2	2	2	1	1	1	2	3	1	1	1	1	1	3	2	1	2	3	2	1	1	2	5	3	3	3	4	4	2	1	2	2	2	3	3
545860610	5	21	2610	2	218	2	19	1	2	3	3	2	3	1	2	1	1	1	1	1	1	2	1	1	1	1	1	1	1	1	1	2	2	2	1	3	5	5	5	4	5	3	2	1	2	1	3	3	2
549972191	8	11	8008	1	111	1	35	3	3	5	2	2	2	2	4	3	2	1	1	1	4	3	4	1	5	2	3	4	4	2	4	4	4	4	1	2	1	2	3	1	3	4	2	1	2	2	3	3	3
550191205	2	21	1871	2	221	1	68	5	3	5	3	1	#NULL!	#NULL!	#NULL!	#NULL!	#NULL!	#NULL!	#NULL!	#NULL!	#NULL!	#NULL!	#NULL!	#NULL!	#NULL!	#NULL!	3	3	2	4	4	4	4	3	3	3	5	5	5	5	3	4	1	1	1	1	3	3	3
555751958	7	71	2386	12	712	2	71	5	3	5	2	2	1	9	1	1	2	1	1	1	2	1	1	2	1	1	3	9	2	4	9	4	4	4	1	2	5	4	1	4	5	1	4	1	2	2	2	2	1
562230537	5	41	2099	5	413	1	19	1	1	2	2	4	3	3	4	2	3	4	1	3	2	2	3	3	4	4	2	2	2	1	4	2	3	2	3	1	3	2	3	1	5	4	1	2	1	2	3	3	2
564510302	3	21	2559	2	216	2	39	3	4	9	3	4	3	4	3	1	4	5	1	2	2	3	3	9	3	3	1	1	1	1	2	3	1	4	2	2	2	2	2	2	4	2	4	1	2	2	3	3	2
565708288	7	53	5003	9	532	1	31	3	1	2	2	2	9	3	2	3	2	3	1	1	2	3	2	1	3	1	2	1	2	2	3	4	1	2	3	2	3	5	5	4	5	4	2	1	9	2	3	2	3
565975074	5	42	1363	6	424	2	43	3	2	3	2	3	2	3	2	4	3	3	4	2	2	3	4	3	4	2	2	2	3	2	3	3	3	1	2	2	4	2	3	1	3	2	3	2	1	2	1	1	3
566076637	4	31	1317	3	311	2	38	3	3	5	2	3	2	3	2	4	3	4	2	3	3	3	3	3	4	4	3	4	4	3	4	4	3	4	2	2	3	2	3	2	2	3	3	2	2	2	2	2	2
569869336	7	81	646	14	816	1	39	3	1	2	2	2	2	9	2	3	2	3	1	3	2	1	2	2	2	2	2	2	3	2	4	4	3	4	3	2	2	2	3	3	1	4	2	1	2	2	3	3	3
571577148	7	31	2561	3	311	1	15	1	1	2	2	2	2	3	2	2	3	4	1	2	2	4	2	3	4	2	2	2	3	2	4	4	4	4	3	2	3	1	1	4	2	3	2	1	2	2	3	3	3
574367897	7	71	2386	12	712	1	30	3	2	3	2	2	3	2	2	1	2	2	1	1	3	2	2	1	3	1	1	3	3	2	3	9	4	4	3	2	3	5	3	4	2	4	3	2	2	2	2	3	3
579077678	2	42	5066	6	421	2	54	4	2	3	2	3	2	4	2	2	3	3	1	2	2	2	3	2	4	3	2	3	2	3	2	3	3	3	1	1	3	5	4	3	3	4	2	2	1	2	2	2	3
580709232	3	21	2559	2	216	2	68	5	1	2	3	4	3	2	2	9	2	3	2	2	2	1	1	1	1	1	2	2	3	4	9	9	4	1	2	3	1	2	3	1	3	4	2	1	2	2	2	2	2
585530538	3	72	510	13	722	2	65	5	2	4	3	2	2	2	3	1	2	2	2	2	2	2	2	1	1	2	1	9	2	1	4	9	4	4	1	2	3	4	2	1	1	4	3	1	1	3	3	3	3
592705824	2	42	5066	6	421	1	20	2	1	2	1	2	9	5	3	4	3	3	3	3	4	4	2	3	5	4	3	3	3	3	3	3	3	3	4	#NULL!	#NULL!	#NULL!	#NULL!	#NULL!	#NULL!	#NULL!	#NULL!	#NULL!	#NULL!	#NULL!	#NULL!	#NULL!	#NULL!
594823836	7	71	2386	12	712	2	17	1	1	2	3	2	1	4	3	1	2	3	3	2	2	3	1	3	3	1	1	1	1	1	1	2	1	3	1	1	5	5	5	5	5	5	5	1	3	2	2	3	3
596942749	2	21	1871	2	221	2	64	5	4	9	3	2	3	1	2	1	1	1	1	2	2	2	1	1	3	1	1	2	2	2	3	2	4	2	1	2	5	5	4	4	3	2	2	2	1	2	3	2	3
598349586	6	42	1748	6	426	1	71	5	2	3	1	3	2	2	3	2	2	3	1	3	2	3	3	3	2	3	3	3	4	3	4	4	3	3	3	5	3	1	1	2	1	1	1	1	3	3	3	3	3
600038573	2	21	1871	2	221	1	34	3	3	5	2	2	3	2	3	3	3	2	2	3	3	2	2	2	3	1	2	2	3	2	3	3	2	3	3	3	2	1	1	1	4	2	2	2	2	2	3	3	3
601677370	8	11	8012	1	111	2	45	4	4	9	3	2	2	3	2	1	2	4	3	4	2	3	3	4	3	4	2	2	3	4	2	2	4	4	2	2	5	4	5	2	5	2	1	1	2	2	3	2	2
609484317	2	42	5066	6	421	1	20	2	2	3	1	2	2	2	2	3	2	3	1	2	3	2	2	2	4	3	3	3	3	3	3	3	3	3	3	2	1	2	2	1	1	4	1	2	2	2	3	3	3
610062513	8	11	2361	1	111	2	28	2	2	3	2	3	2	3	3	1	4	2	2	3	1	3	4	2	4	3	1	2	3	2	3	3	2	2	3	3	4	3	2	3	3	4	3	1	3	3	3	3	3
610962831	8	11	8008	1	111	2	45	4	4	9	3	2	3	4	3	4	3	3	1	3	2	4	4	2	2	2	3	3	3	1	1	3	3	4	1	2	3	3	4	4	4	4	3	1	2	2	2	3	3
613405026	7	81	2425	14	816	1	20	2	3	5	3	3	2	3	2	3	2	3	1	3	4	3	4	3	5	2	2	2	1	3	2	3	2	4	2	2	1	1	2	1	2	3	2	2	2	2	2	2	2
614304744	4	31	1317	3	311	2	34	3	4	9	2	2	1	3	3	3	3	2	1	2	2	3	2	2	5	1	3	4	4	3	3	4	3	3	1	2	2	3	3	1	5	3	2	1	2	2	2	3	3
624824910	4	31	1317	3	311	2	58	4	4	9	1	9	9	2	3	3	3	3	1	3	3	3	3	3	3	3	3	4	4	2	4	4	4	3	1	2	3	3	3	2	3	3	3	2	2	2	2	2	2
633212642	7	81	2425	14	816	2	60	5	2	3	2	2	2	1	3	2	1	2	1	1	2	1	1	1	3	1	1	3	2	2	4	4	3	3	1	2	4	5	3	2	5	3	1	1	2	2	2	2	2
634710467	2	21	2217	2	214	2	46	4	3	5	2	3	2	2	3	2	2	3	1	2	3	2	3	3	3	3	2	2	2	2	3	2	2	3	2	2	4	4	3	4	3	3	3	1	2	2	3	2	2
636532504	4	62	2072	11	623	1	62	5	4	8	1	2	1	1	2	1	2	2	1	1	2	1	1	1	1	1	1	1	3	2	3	3	4	3	3	3	5	4	4	4	3	3	1	2	1	2	3	3	3
649586218	2	42	5066	6	421	1	32	3	3	5	2	3	2	2	2	2	2	4	1	2	2	2	3	1	5	3	3	3	3	3	3	3	3	3	4	#NULL!	#NULL!	#NULL!	#NULL!	#NULL!	#NULL!	#NULL!	#NULL!	#NULL!	#NULL!	#NULL!	#NULL!	#NULL!	#NULL!
650118116	5	21	2214	2	215	1	43	3	3	6	3	2	3	2	3	2	2	3	1	2	2	3	2	3	3	2	2	3	4	2	2	3	4	9	2	2	4	4	3	4	4	3	3	1	1	2	3	3	2
651134238	4	62	2072	11	623	1	49	4	3	5	2	2	2	2	2	2	2	2	1	1	3	1	2	1	3	1	1	3	4	2	4	4	4	4	3	3	1	2	2	2	2	4	3	1	1	1	2	2	3
657922829	1	31	2039	3	315	2	42	3	2	4	3	4	3	1	2	1	2	2	1	1	3	3	1	1	1	2	3	1	4	2	3	4	2	4	1	2	5	3	4	2	4	3	2	2	1	1	2	2	3
658227061	8	11	2361	1	111	2	40	3	2	3	3	2	2	2	3	2	2	3	1	2	2	3	4	3	2	2	2	2	4	3	3	4	4	4	1	3	3	3	4	3	5	4	1	1	2	3	3	3	3
659713637	4	31	1317	3	311	2	67	5	3	5	2	2	3	3	2	3	2	1	1	1	2	3	1	1	1	2	1	2	2	1	2	3	2	2	1	4	4	3	3	2	3	3	2	1	3	2	2	2	1
662150206	5	21	2214	2	215	2	72	5	3	5	3	1	#NULL!	#NULL!	#NULL!	#NULL!	#NULL!	#NULL!	#NULL!	#NULL!	#NULL!	#NULL!	#NULL!	#NULL!	#NULL!	#NULL!	2	2	1	1	2	2	2	2	1	2	3	3	1	3	3	3	2	2	2	2	3	3	3
671190118	5	42	1363	6	424	1	58	4	1	2	1	4	2	3	2	3	4	3	3	4	3	3	4	2	2	3	2	3	3	2	3	1	3	2	2	2	3	2	1	3	5	2	4	2	1	1	1	2	3
672633905	5	41	2099	5	413	2	23	2	3	5	3	5	2	9	5	2	4	1	1	3	1	3	1	3	2	3	1	1	1	1	9	3	2	2	1	1	3	5	4	3	3	3	4	2	1	2	2	3	2
674284680	5	21	2214	2	215	1	73	5	3	5	3	2	3	3	3	3	3	3	3	2	3	4	2	3	2	3	1	2	2	2	2	3	2	2	2	3	4	4	4	3	5	5	4	1	2	2	3	3	3
679577835	3	21	2559	2	216	1	37	3	2	4	2	3	2	2	3	2	4	3	1	2	2	3	3	2	4	2	2	3	2	2	3	3	3	2	2	2	3	3	2	3	3	3	3	1	2	3	3	3	3
682907923	3	42	1909	6	421	1	62	5	2	3	2	1	#NULL!	#NULL!	#NULL!	#NULL!	#NULL!	#NULL!	#NULL!	#NULL!	#NULL!	#NULL!	#NULL!	#NULL!	#NULL!	#NULL!	2	4	4	2	4	3	1	4	2	2	4	3	5	4	5	3	1	2	1	3	3	3	2
689130185	3	42	1909	6	421	2	51	4	3	6	2	2	2	2	2	2	2	2	1	1	2	2	2	1	2	1	2	4	4	3	4	4	2	3	1	2	3	3	2	2	3	2	2	2	1	2	2	3	3
691162464	5	21	2610	2	218	2	38	3	4	7	2	2	3	2	2	1	2	1	1	1	3	2	1	1	1	1	1	2	1	2	2	2	1	2	1	1	3	3	5	1	2	4	3	1	2	2	2	2	2
692015922	6	42	1355	6	421	2	20	2	3	6	3	2	9	1	2	3	2	2	1	2	1	3	3	1	1	3	2	2	3	4	4	4	9	4	3	4	3	1	1	4	3	3	2	1	2	2	3	3	2
692203487	6	81	1798	14	812	2	60	5	2	3	3	2	9	2	3	3	1	3	1	3	2	2	1	2	2	1	4	2	2	4	4	9	3	1	2	2	5	3	2	1	4	3	2	1	2	2	2	3	3
698195186	6	42	1748	6	426	2	57	4	3	5	2	4	2	3	3	2	3	4	1	3	2	3	3	3	3	2	1	3	2	3	2	2	2	4	2	3	3	2	3	2	3	2	3	1	2	2	2	3	3
702449446	7	31	2561	3	311	2	51	4	4	9	1	1	#NULL!	#NULL!	#NULL!	#NULL!	#NULL!	#NULL!	#NULL!	#NULL!	#NULL!	#NULL!	#NULL!	#NULL!	#NULL!	#NULL!	3	4	4	3	4	4	4	4	1	2	5	4	4	4	5	4	2	1	2	2	2	3	3
702801884	2	53	1905	9	533	1	68	5	2	3	3	2	9	4	2	3	3	3	3	3	3	2	3	1	4	2	1	1	3	1	3	2	7	2	1	3	1	4	3	8	2	3	2	3	1	2	3	2	2
703298391	6	42	1355	6	421	1	32	3	3	5	2	2	1	2	4	4	4	4	2	2	4	3	3	3	4	2	1	2	1	2	3	4	1	2	2	2	5	5	5	3	5	4	1	1	2	2	2	3	2
706598952	6	81	1408	14	813	2	28	2	2	4	2	3	2	3	3	3	3	4	2	4	3	3	3	4	2	4	2	3	3	3	4	3	3	4	1	2	3	4	2	3	4	3	4	1	2	2	3	3	3
708912126	7	53	5003	9	532	2	67	5	3	6	2	3	2	3	3	2	4	2	2	2	2	4	2	1	3	1	3	3	3	1	4	3	4	2	1	3	2	3	2	2	5	4	4	1	2	2	2	2	2
710434778	2	21	2217	2	214	1	27	2	2	4	2	3	2	2	2	2	4	3	1	2	3	3	3	2	2	3	2	2	2	2	3	3	3	3	1	1	3	3	3	3	3	3	2	1	1	1	3	2	2
713455760	3	21	2559	2	216	1	44	3	3	5	2	2	3	1	2	1	2	2	2	1	2	1	1	1	2	1	2	2	2	9	3	3	4	4	2	3	3	5	5	3	5	3	1	2	2	2	2	2	2
715667660	7	71	2386	12	712	1	37	3	3	5	2	2	3	2	2	1	2	2	1	1	2	2	1	1	1	1	1	1	1	1	3	4	1	3	2	2	5	1	1	5	2	4	1	1	2	3	3	3	3
722178126	1	62	2166	11	627	2	38	3	3	5	3	2	2	3	2	1	3	1	1	1	2	2	3	2	4	4	2	1	2	2	1	1	2	2	1	2	5	3	3	4	3	2	3	2	1	2	3	3	3
727166401	3	21	2559	2	216	2	30	3	1	2	2	3	2	1	2	2	3	1	2	3	2	3	2	2	4	2	1	1	2	1	2	2	2	1	1	2	5	4	4	1	2	5	2	1	1	2	3	3	3
728336673	5	42	1363	6	424	2	69	5	3	5	1	1	#NULL!	#NULL!	#NULL!	#NULL!	#NULL!	#NULL!	#NULL!	#NULL!	#NULL!	#NULL!	#NULL!	#NULL!	#NULL!	#NULL!	2	3	3	2	2	3	3	2	2	3	4	1	3	2	3	4	3	2	3	2	1	3	2
731763356	8	11	8014	1	111	2	22	2	4	10	3	3	3	3	4	2	4	3	2	2	2	3	2	1	4	2	2	2	2	2	1	3	2	9	2	2	2	5	3	2	1	3	3	1	2	2	2	3	3
732437288	7	31	2561	3	311	1	22	2	3	5	3	2	3	4	2	4	4	4	2	2	2	2	1	2	4	4	1	3	4	3	4	3	4	3	2	3	1	1	1	1	1	2	2	1	3	2	2	2	2
734326774	5	41	2099	5	413	2	50	4	1	2	3	1	#NULL!	#NULL!	#NULL!	#NULL!	#NULL!	#NULL!	#NULL!	#NULL!	#NULL!	#NULL!	#NULL!	#NULL!	#NULL!	#NULL!	4	4	4	4	4	4	4	4	1	1	1	1	1	8	5	3	1	1	3	3	3	3	3
735249500	8	11	8008	1	111	2	61	5	4	9	2	3	2	3	3	3	3	3	3	3	3	3	2	3	3	3	1	3	3	1	3	4	3	4	1	2	5	4	3	4	3	4	3	1	2	2	3	3	3
736491017	4	62	2348	11	625	2	61	5	4	9	3	2	1	3	2	3	2	2	2	3	2	2	2	2	3	3	3	3	4	3	3	4	3	2	1	2	4	3	4	3	2	2	2	1	1	1	3	3	2
739489497	6	71	2546	12	713	2	46	4	3	6	3	2	2	5	3	1	2	2	1	2	2	3	2	2	5	1	1	1	1	1	1	1	1	2	2	2	3	5	3	3	4	2	3	1	2	3	1	3	1
743123658	2	53	1905	9	533	2	35	3	4	9	3	2	3	2	3	1	4	4	1	2	2	4	2	1	3	3	2	1	2	2	2	2	4	3	2	2	4	4	3	4	4	3	2	2	1	1	3	3	2
744032408	5	21	2214	2	215	1	76	5	2	3	3	2	1	3	2	3	2	2	3	3	2	2	2	3	3	3	1	1	1	1	2	2	2	2	1	3	4	4	2	1	3	4	4	2	1	1	3	3	3
746888115	8	11	8008	1	111	2	62	5	3	5	3	2	3	1	1	3	2	1	1	1	1	1	1	1	2	1	1	1	4	1	3	3	1	1	1	2	1	1	4	8	5	5	1	1	2	2	2	2	2
747817716	7	71	2386	12	712	1	49	4	4	9	3	2	3	3	3	2	2	2	1	1	2	3	1	1	2	2	4	3	4	4	3	4	4	4	2	2	5	4	4	5	5	2	1	1	2	2	2	3	3
750568360	7	53	5003	9	532	1	59	4	4	9	3	2	3	2	2	1	2	3	1	1	3	2	1	1	2	1	1	1	1	1	1	1	1	1	1	1	2	2	3	4	1	4	2	1	2	2	2	2	2
750774617	8	11	8012	1	111	2	44	3	2	4	3	2	3	4	2	1	3	3	1	1	3	3	3	1	2	3	1	1	1	1	2	4	1	1	2	2	3	5	5	1	5	5	1	1	2	1	1	1	3
751147870	3	21	2559	2	216	1	43	3	2	3	2	2	3	2	2	3	3	2	1	2	2	3	3	1	2	2	3	3	9	9	3	3	9	9	2	2	4	4	5	5	4	3	2	2	2	1	2	3	3
751545870	5	21	2214	2	215	1	54	4	4	9	2	2	3	2	2	2	2	2	1	1	2	2	1	2	3	2	3	3	2	3	4	4	2	4	3	4	4	2	3	5	3	3	1	1	2	2	2	2	3
752268078	4	62	2072	11	623	2	32	3	2	4	2	4	2	4	3	3	2	4	1	4	2	4	4	2	2	1	1	1	1	1	4	3	4	2	2	2	3	2	2	1	2	5	5	1	1	2	2	2	3
754443036	3	21	2559	2	216	1	27	2	4	9	3	2	3	9	3	2	2	1	1	2	3	2	1	1	2	1	2	3	3	2	3	4	9	4	3	3	2	3	1	1	2	3	2	2	2	2	2	2	3
755432551	3	42	2168	6	421	2	61	5	2	4	1	4	2	2	3	2	2	3	1	2	3	3	3	2	4	2	1	3	3	2	3	2	2	4	2	3	4	4	3	3	3	4	3	1	2	2	2	2	2
764417326	1	62	2166	11	627	2	83	5	1	2	3	2	3	3	2	1	2	1	1	2	2	2	3	2	1	2	2	1	1	4	1	4	1	4	4	#NULL!	#NULL!	#NULL!	#NULL!	#NULL!	#NULL!	#NULL!	#NULL!	#NULL!	#NULL!	#NULL!	#NULL!	#NULL!	#NULL!
769367305	1	62	2166	11	627	2	78	5	3	6	2	1	#NULL!	#NULL!	#NULL!	#NULL!	#NULL!	#NULL!	#NULL!	#NULL!	#NULL!	#NULL!	#NULL!	#NULL!	#NULL!	#NULL!	4	4	4	2	4	4	2	4	1	2	1	5	4	2	5	1	1	2	1	3	3	3	3
773120850	6	42	1355	6	421	2	64	5	2	3	2	2	3	9	3	3	3	3	1	3	2	2	2	2	4	3	1	2	4	2	4	4	4	2	1	3	5	3	3	4	5	3	2	1	2	3	3	3	2
773809558	7	53	5003	9	532	2	56	4	3	5	3	1	#NULL!	#NULL!	#NULL!	#NULL!	#NULL!	#NULL!	#NULL!	#NULL!	#NULL!	#NULL!	#NULL!	#NULL!	#NULL!	#NULL!	4	1	1	1	1	3	1	2	3	1	1	2	2	1	2	2	1	1	1	2	3	3	2
775226303	4	62	2072	11	623	2	45	4	3	6	3	2	1	4	2	2	1	2	1	1	4	1	1	1	2	1	1	1	1	1	2	1	1	3	3	3	2	2	2	3	1	2	1	2	2	1	1	2	3
776607377	3	21	2559	2	216	1	49	4	3	6	3	2	3	5	1	1	1	1	1	1	2	2	1	1	1	1	2	9	3	1	1	3	1	4	3	2	1	5	4	1	5	4	3	2	2	2	1	2	2
777387230	8	11	2361	1	111	1	59	4	4	9	2	2	2	3	3	2	3	3	1	2	2	3	2	1	3	2	2	4	4	2	4	4	4	4	3	2	1	3	3	1	3	4	2	1	2	1	3	3	3
785742709	5	41	2099	5	413	2	45	4	3	6	3	3	2	3	5	3	2	3	1	1	3	3	1	1	5	2	1	2	4	2	4	2	3	2	1	2	3	3	1	4	1	3	1	2	1	2	3	3	2
791311417	5	41	2099	5	413	2	67	5	2	4	2	2	3	2	2	2	1	1	1	2	2	1	2	1	4	2	2	3	4	3	4	4	3	4	1	2	4	1	3	4	3	3	3	2	1	3	3	3	3
795251608	3	42	1909	6	421	2	68	5	2	3	3	2	3	4	2	1	2	1	1	1	2	1	1	1	1	2	1	1	2	1	2	3	3	2	1	2	5	5	3	4	4	4	3	2	1	2	3	3	2
798692525	7	31	2561	3	311	2	38	3	2	3	2	2	3	3	4	1	4	4	1	4	3	3	4	3	5	2	1	4	4	1	4	4	4	4	2	2	1	4	2	8	5	4	2	1	2	3	3	3	3
800040303	7	71	2386	12	712	2	57	4	3	5	2	2	3	3	2	2	2	1	2	1	3	2	1	1	1	2	1	2	1	2	1	1	1	1	2	2	4	5	4	3	5	2	1	1	1	2	1	2	3
802287605	8	11	8012	1	111	1	29	2	3	5	3	3	1	3	4	3	1	1	1	2	3	4	1	2	1	3	1	1	9	4	3	4	4	1	2	4	5	4	5	5	5	5	2	2	1	3	3	2	3
806462691	2	72	2495	13	724	2	48	4	3	6	3	2	3	2	2	2	2	2	1	1	2	1	1	1	3	2	2	2	2	2	2	3	1	3	2	3	5	5	4	4	5	4	1	1	2	2	2	2	2
811123708	5	42	790	6	425	1	42	3	2	3	2	4	2	4	4	3	4	3	2	4	3	3	4	3	4	4	4	2	2	4	4	4	3	3	1	2	2	2	2	2	1	1	4	1	1	2	3	3	3
816441350	7	81	2425	14	816	2	61	5	4	9	3	2	3	1	2	1	2	2	1	1	2	1	1	1	3	1	1	4	2	2	3	4	4	4	1	2	4	4	3	3	5	2	1	1	2	2	2	2	2
820173888	3	42	2168	6	421	1	55	4	4	9	2	3	3	2	3	2	2	2	2	2	3	3	2	2	2	2	3	3	3	2	3	3	2	4	3	3	4	3	2	2	3	3	2	1	2	2	3	3	2
821833126	5	42	1363	6	424	1	32	3	3	6	1	3	2	3	4	4	4	3	2	3	3	4	4	4	2	3	4	2	3	3	1	2	1	3	2	2	4	3	4	2	3	3	3	1	2	2	2	1	2
822778387	5	42	1363	6	424	2	55	4	2	3	2	3	2	2	3	2	3	2	4	3	2	3	2	2	3	4	2	4	2	3	3	2	3	1	2	1	3	3	3	2	4	3	2	1	1	1	1	2	2
822938410	4	31	1317	3	311	1	80	5	2	3	2	1	#NULL!	#NULL!	#NULL!	#NULL!	#NULL!	#NULL!	#NULL!	#NULL!	#NULL!	#NULL!	#NULL!	#NULL!	#NULL!	#NULL!	1	3	3	1	3	3	4	1	1	2	4	2	4	4	4	2	1	3	1	2	3	3	3
824756111	7	81	646	14	816	2	45	4	4	8	3	4	1	3	3	3	4	3	3	2	2	2	2	2	3	1	1	3	3	2	2	3	2	4	1	2	2	3	2	2	2	3	3	1	2	3	3	3	3
825542802	5	21	1566	2	222	2	31	3	3	5	2	3	2	3	3	3	2	1	1	1	2	2	2	1	2	1	2	2	2	2	1	3	2	3	1	3	2	1	1	1	1	1	1	1	2	2	3	3	3
826593404	6	81	1798	14	812	1	56	4	2	3	2	2	2	2	3	2	3	2	1	3	2	3	2	2	3	2	3	1	2	3	9	2	3	2	1	3	1	2	1	1	3	3	3	1	1	2	3	2	3
827739710	5	42	790	6	425	1	57	4	3	6	3	2	3	2	2	1	2	2	1	2	1	1	3	1	1	3	2	2	4	3	2	4	4	2	1	1	1	2	2	1	5	2	1	2	2	2	2	3	3
830079144	6	42	1355	6	421	1	46	4	2	3	3	2	3	2	5	2	5	1	5	3	5	5	2	3	5	1	1	2	1	2	3	2	2	2	1	2	1	2	4	8	4	3	1	1	2	2	2	2	2
833467617	8	11	8012	1	111	2	63	5	2	4	3	2	3	2	1	1	1	5	2	4	5	4	5	1	1	5	4	1	1	4	4	1	1	4	3	3	1	1	5	1	1	2	1	1	2	2	2	2	2
843455447	8	11	1994	1	111	1	26	2	3	6	2	2	2	3	3	1	4	1	1	1	1	3	1	1	4	2	3	3	4	2	3	4	4	4	3	3	2	3	3	1	2	5	5	1	1	2	3	3	3
846452219	4	62	2072	11	623	1	27	2	1	2	2	5	3	5	4	4	3	4	2	4	3	4	4	4	4	3	2	3	3	1	3	3	2	3	2	2	2	1	3	1	1	4	5	1	1	2	3	3	3
850046018	7	81	2425	14	816	2	32	3	3	5	2	3	1	1	3	2	2	2	1	2	3	2	2	2	4	2	2	3	2	4	4	4	2	4	2	2	4	4	4	4	4	4	2	1	2	2	2	2	2
850999672	7	81	2425	14	816	1	57	4	1	2	1	1	#NULL!	#NULL!	#NULL!	#NULL!	#NULL!	#NULL!	#NULL!	#NULL!	#NULL!	#NULL!	#NULL!	#NULL!	#NULL!	#NULL!	1	4	3	1	4	4	4	3	3	9	1	5	3	1	5	5	1	1	2	2	9	9	9
860023309	6	81	1408	14	813	1	50	4	4	9	3	2	3	1	3	2	2	2	1	2	2	1	2	1	1	2	2	4	3	4	3	4	2	1	2	3	2	4	4	2	2	3	2	1	2	2	2	2	2
860871931	7	81	2425	14	816	1	67	5	3	5	2	4	9	4	4	2	4	3	1	3	2	4	4	2	2	2	3	3	3	4	4	4	4	4	1	3	1	1	1	1	2	3	3	2	2	2	3	3	3
866831464	3	72	510	13	722	1	64	5	2	4	2	2	9	2	3	3	3	3	1	2	2	2	1	1	2	2	2	2	3	2	3	9	2	9	3	3	4	2	4	4	5	4	2	1	2	2	3	3	3
868654366	2	53	1905	9	533	2	43	3	3	6	3	2	2	2	3	2	3	3	3	2	2	3	3	2	4	3	2	2	7	3	7	3	2	9	2	2	2	3	2	3	5	2	3	2	2	2	2	3	2
869184911	7	53	5003	9	532	2	66	5	2	3	3	1	#NULL!	#NULL!	#NULL!	#NULL!	#NULL!	#NULL!	#NULL!	#NULL!	#NULL!	#NULL!	#NULL!	#NULL!	#NULL!	#NULL!	1	1	1	2	2	1	1	2	1	2	2	1	1	1	1	2	1	2	2	3	2	3	3
869984585	4	62	2348	11	625	1	30	3	2	3	2	2	3	3	3	3	3	2	1	3	3	2	2	2	3	2	2	3	3	2	3	3	3	2	1	3	3	3	3	3	3	4	2	2	2	2	3	3	3
870593703	5	42	790	6	425	1	75	5	1	2	2	2	1	2	2	1	1	1	1	1	3	1	1	1	3	3	1	2	4	2	2	3	2	4	3	2	4	4	4	4	4	4	1	1	1	1	2	2	2
876165804	3	42	2168	6	421	1	31	3	4	9	3	2	1	2	2	2	2	2	1	1	3	2	1	1	2	3	1	2	2	2	2	2	1	4	2	3	4	5	3	3	3	2	2	1	2	2	2	2	2
878218972	5	42	1363	6	424	2	30	3	2	3	1	4	2	3	4	4	4	3	2	3	2	3	3	4	2	1	3	4	4	3	1	2	3	2	2	3	4	3	2	1	2	3	2	1	1	1	2	1	1
878497633	7	81	646	14	816	2	18	1	2	3	2	3	1	2	4	3	3	3	2	2	4	1	2	1	2	3	3	2	3	1	2	4	2	4	3	3	1	1	1	1	2	4	1	1	1	1	3	3	3
879443035	1	62	2166	11	627	1	45	4	4	8	2	2	3	3	5	2	3	3	1	2	5	3	4	1	5	2	2	4	3	2	4	4	2	4	3	2	2	4	2	1	4	3	1	1	2	2	3	3	3
882021843	3	42	2168	6	421	2	52	4	2	4	1	4	3	2	3	1	3	3	2	1	2	2	1	1	3	2	2	2	2	1	2	3	2	2	1	3	5	5	4	4	3	3	3	1	2	1	3	2	2
883213676	5	41	2099	5	413	2	39	3	2	4	3	2	3	1	2	1	4	3	2	2	3	3	2	1	2	2	3	3	1	4	4	3	4	1	2	1	1	3	3	1	3	4	3	1	1	3	2	3	3
886839199	5	42	1363	6	424	1	48	4	3	5	1	2	2	3	3	4	3	3	3	2	3	4	3	3	4	4	3	3	1	2	2	3	2	3	1	2	2	3	2	1	4	2	2	2	2	1	1	2	1
887909329	7	71	2386	12	712	2	25	2	3	6	2	2	2	1	2	1	1	2	1	1	2	2	2	1	2	2	1	3	4	4	4	4	4	4	2	2	1	1	4	1	4	4	3	1	3	1	2	2	3
889034315	8	11	8012	1	111	2	60	5	3	5	3	5	9	2	1	1	3	3	1	5	3	3	1	1	3	1	1	3	1	4	4	4	1	1	2	2	5	1	5	2	5	5	5	1	3	3	2	2	3
897043395	8	11	8008	1	111	2	61	5	4	8	1	2	3	1	1	3	3	1	1	1	2	1	1	1	1	1	1	3	3	1	4	4	3	2	2	2	2	5	1	2	4	3	3	2	2	2	3	2	2
898607452	3	21	2559	2	216	2	26	2	4	9	3	2	3	2	2	1	2	2	1	1	3	3	2	2	3	1	1	2	3	1	4	4	2	2	2	3	5	5	5	4	5	4	3	1	1	1	2	2	3
899472093	4	31	2506	3	317	1	26	2	3	5	3	3	3	2	2	3	3	3	1	3	3	3	2	1	3	3	2	2	3	2	4	3	3	4	3	4	3	3	2	3	2	2	1	1	2	3	2	3	3
900288669	2	21	2217	2	214	1	56	4	4	9	2	4	3	3	3	3	4	3	2	2	3	3	3	2	3	4	2	2	2	2	3	2	2	3	3	2	3	3	2	4	3	3	3	1	2	2	3	2	2
902649936	8	11	2541	1	111	2	41	3	4	9	3	1	#NULL!	#NULL!	#NULL!	#NULL!	#NULL!	#NULL!	#NULL!	#NULL!	#NULL!	#NULL!	#NULL!	#NULL!	#NULL!	#NULL!	2	3	2	1	3	2	1	2	1	3	2	5	5	5	2	4	1	1	3	3	3	3	3
909973985	8	11	8014	1	111	2	55	4	4	9	3	2	3	2	3	2	2	1	1	2	1	3	3	3	3	3	2	2	3	3	3	9	3	4	1	2	4	2	4	4	5	4	2	1	2	2	2	3	3
910607984	7	53	5003	9	532	1	60	5	2	3	3	1	#NULL!	#NULL!	#NULL!	#NULL!	#NULL!	#NULL!	#NULL!	#NULL!	#NULL!	#NULL!	#NULL!	#NULL!	#NULL!	#NULL!	1	1	1	1	2	2	1	2	2	2	5	5	3	4	5	4	2	1	2	2	2	2	2
913971386	2	53	1905	9	533	1	57	4	3	6	2	3	2	3	2	3	9	2	3	3	2	3	2	3	5	2	3	3	3	2	2	4	3	7	3	5	1	1	1	8	3	1	2	3	2	2	3	3	3
920062957	5	21	1566	2	222	1	75	5	2	4	2	3	2	3	1	2	2	2	1	1	1	1	2	1	1	1	3	1	3	4	3	2	3	2	2	3	3	3	1	1	3	2	1	1	1	2	3	3	3
921169012	4	31	2506	3	317	1	16	1	1	2	1	3	2	1	2	2	2	4	1	3	2	3	2	1	3	3	4	1	3	4	4	3	3	4	4	#NULL!	#NULL!	#NULL!	#NULL!	#NULL!	#NULL!	#NULL!	#NULL!	#NULL!	#NULL!	#NULL!	#NULL!	#NULL!	#NULL!
922199990	7	81	646	14	816	1	29	2	2	3	2	2	2	3	1	2	2	2	1	1	2	1	2	1	2	1	4	4	4	4	4	4	4	4	3	2	3	2	3	2	1	4	1	1	2	2	3	3	3
923713046	2	21	2217	2	214	2	18	1	1	2	2	3	2	2	2	2	2	3	2	3	2	3	2	3	3	3	2	2	2	2	3	2	3	3	2	2	5	5	4	3	2	3	3	1	1	1	2	2	2
934047586	5	21	1566	2	222	1	42	3	2	4	2	3	2	2	3	2	2	2	3	3	1	3	2	2	3	1	1	2	2	2	2	3	2	2	3	2	2	2	1	3	3	2	3	1	1	3	3	3	3
934776939	8	11	8012	1	111	2	61	5	3	6	3	1	#NULL!	#NULL!	#NULL!	#NULL!	#NULL!	#NULL!	#NULL!	#NULL!	#NULL!	#NULL!	#NULL!	#NULL!	#NULL!	#NULL!	1	4	1	4	4	4	1	4	2	2	5	1	1	1	1	4	1	1	2	3	3	3	3
938354412	5	21	2214	2	215	2	76	5	2	3	3	1	#NULL!	#NULL!	#NULL!	#NULL!	#NULL!	#NULL!	#NULL!	#NULL!	#NULL!	#NULL!	#NULL!	#NULL!	#NULL!	#NULL!	2	2	2	1	2	2	2	9	1	2	1	3	2	1	3	3	1	2	2	2	3	3	3
938802590	3	42	2168	6	421	1	23	2	3	5	1	4	2	3	3	3	3	3	1	2	2	3	3	2	2	3	2	2	3	3	4	3	2	4	3	5	2	1	3	3	2	2	2	2	2	1	2	3	3
940349636	3	42	2168	6	421	2	38	3	3	6	3	3	2	2	3	2	3	2	2	3	3	3	2	1	3	2	2	3	2	1	3	3	2	4	2	3	3	3	2	2	3	3	3	1	2	2	3	3	2
941260314	6	81	1798	14	812	2	70	5	1	2	3	1	#NULL!	#NULL!	#NULL!	#NULL!	#NULL!	#NULL!	#NULL!	#NULL!	#NULL!	#NULL!	#NULL!	#NULL!	#NULL!	#NULL!	1	3	2	2	3	2	3	2	1	3	1	4	3	3	4	2	1	1	2	1	3	2	3
942193896	5	42	790	6	425	2	18	1	1	2	3	2	1	3	3	2	3	4	1	2	1	3	3	2	5	3	3	1	2	4	4	4	3	4	4	#NULL!	#NULL!	#NULL!	#NULL!	#NULL!	#NULL!	#NULL!	#NULL!	#NULL!	#NULL!	#NULL!	#NULL!	#NULL!	#NULL!
944338403	8	11	8008	1	111	1	20	2	1	2	3	2	3	2	2	2	2	2	3	3	1	3	3	4	1	1	3	2	3	2	2	2	2	4	2	2	2	1	2	1	3	3	2	1	2	2	2	2	3
956885243	2	21	1871	2	221	2	28	2	2	3	2	3	2	2	3	3	3	3	2	2	3	2	2	2	3	2	2	2	2	3	2	2	4	3	2	2	2	4	3	2	5	3	3	2	1	2	2	2	3
966210304	3	21	2559	2	216	2	39	3	4	9	3	3	2	9	3	1	3	3	1	1	2	2	2	1	3	2	3	2	3	1	1	2	3	4	2	3	2	3	4	3	4	4	3	1	2	1	2	3	3
969027321	5	21	1566	2	222	2	33	3	3	5	2	2	2	3	2	2	2	2	2	2	2	2	2	2	3	3	2	2	3	3	2	2	2	1	4	#NULL!	#NULL!	#NULL!	#NULL!	#NULL!	#NULL!	#NULL!	#NULL!	#NULL!	#NULL!	#NULL!	#NULL!	#NULL!	#NULL!
970157653	3	72	510	13	722	2	53	4	3	5	2	2	9	2	3	2	2	1	2	2	2	2	2	1	2	2	1	2	2	1	2	1	2	9	1	1	1	1	1	8	3	2	2	1	1	3	3	3	3
971151126	2	53	1905	9	533	2	63	5	3	6	3	2	3	5	2	3	3	3	1	1	2	2	2	2	2	2	2	2	3	2	9	9	9	9	1	3	1	5	3	8	5	1	1	3	1	1	3	3	3
971175450	2	21	2217	2	214	1	64	5	2	4	2	2	3	1	2	2	3	3	1	3	2	1	2	2	2	2	2	2	2	3	3	2	2	3	3	2	5	5	4	4	4	4	3	1	1	1	3	2	2
983406049	3	21	2559	2	216	2	55	4	4	9	2	3	3	3	5	3	5	2	9	2	5	3	2	2	3	2	3	2	3	3	3	2	2	3	1	2	4	4	4	4	4	4	3	1	2	2	2	2	2
989788792	2	21	2217	2	214	2	36	3	4	9	2	2	3	2	2	2	2	3	1	2	3	3	3	2	2	2	2	2	2	2	3	2	2	3	1	2	5	5	4	4	2	3	2	1	1	2	3	2	2
993370923	8	11	1994	1	111	2	45	4	3	5	3	3	3	2	3	2	2	1	1	2	2	2	2	2	2	2	3	2	1	2	2	2	2	2	1	3	1	2	2	8	3	3	2	1	2	2	2	3	3
994139408	5	21	2610	2	218	1	79	5	4	9	3	2	3	1	3	1	1	1	1	1	1	3	1	1	1	1	2	2	3	9	4	3	2	2	1	2	4	4	4	3	5	4	2	1	2	2	2	3	3
997915264	6	71	2546	12	713	2	69	5	2	3	3	2	2	3	2	1	2	1	1	1	2	2	1	1	2	1	1	2	2	4	2	9	2	4	2	4	3	5	2	4	3	3	3	2	1	2	3	3	2
998030719	5	21	1566	2	222	1	79	5	2	4	2	3	2	2	4	4	3	3	4	3	2	3	3	4	3	3	3	3	2	2	1	3	2	2	1	3	2	3	4	3	3	4	4	1	1	1	3	3	3
[truncated: 208 more columns]
